# Supplementary material for: Differentiated genomic footprints suggest isolation and long-distance migration of Hmong-Mien populations
Source: BMC Biol. 2024 Jan 25;22:18. doi: 10.1186/s12915-024-01828-x (PMC10809681; doi:10.1186/s12915-024-01828-x)
Supplement: Supplementary file 1 — Additional file 1: Table S1. The populations newly genotyped in this study and reference populations collected from the Allen Ancient DNA Resource and publicly available databases. Table S2. Pairwise Fst values between coastal, inland, Southeast Asian HM people and other reference populations. Table S3. Outgroup-f3 values focused on the coastal Hmong-Mien people. Table S4. Admixture signatures inferred from the admixture-f3-statistics in the form of f3(source1, source2; targeted populations). Table S5. Admixture time estimated using ALDER. Table S6. The signatures of natural selection identified in HM people based on Fst, iHS and XPEHH analyses. Table S7. The signatures of natural selection specific to Inland HM1 identified based on Fst, iHS and XPEHH analyses. Table S8. The signatures of natural selection specific to Coastal HM identified based on Fst, iHS and XPEHH analyses. [file 12915_2024_1828_MOESM1_ESM.xlsx]

## Sheet: Table S1
Table S1. The populations newly genotyped in this study and reference populations collected from the Allen Ancient DNA Resource and publicly available databases
The newly genotyped populations and Hmong-Mien-speaking populations from the Illumina dataset								Reference populations from the merged HO/1240K datasets							Major reference populaitons from merged WGS dataset
Group	Population	Sample Size	Region	Latitude	Longtitude	Reference		Group	Population	Sample Size	Latitude	Longtitude	Reference		Group	Population	Sample Size	Latitude	Longtitude	Reference
Hmong_Mien	She_Shanyang	14	Fujian	25.236	117.448	This study		Tai_KadaiN	Dong_Hunan	7	27.4	109.2	[12]		Africa	Bantu_Kenya	11	-3	37	[40]
Hmong_Mien	She_Pingshui	7	Fujian	24.8536	117.373	This study		Tai_KadaiN	Gelao_Longlin	10	24.8	105.3			Africa	BantuSouthAfrica	8	-25.6	24.25
Hmong_Mien	She_Guanshe	17	Fujian	24.9327	117.564	This study		Tai_KadaiN	Mulam_Luocheng	17	24.8	108.9			Africa	Biaka	22	4	17
Austronesian	Gaoshan_Huaan	4	Fujian	25.0101	117.541	This study		Tai_KadaiN	Dai_HGDP	10	21	100	[40]		Africa	Mandenka	22	12	-12
Hmong_Mien	Dongjia_Kaili	9	Guizhou	26.5731	107.987	Unpublished		Tai_KadaiN	Maonan_Huanjiang	17	24.8	108.3	[71]		Africa	Mbuti	13	1	29
Hmong_Mien	Gejia_Kaili	9	Guizhou	26.5731	107.987	Unpublished		Tai_KadaiS	BlackTai	9	17.79	101.73	[42]		Africa	Mozabite	27	32	3
Hmong_Mien	Xijia_Kaili	9	Guizhou	26.5731	107.987	Unpublished		Tai_KadaiS	CentralThai	20	13.71	99.77			Africa	San	6	-21	20
Hmong_Mien	Miao_Chuanshi	4	Guizhou	27.2526	118.694	Unpublished		Tai_KadaiS	Kalueang	10	17.33	104.59			Africa	Yoruba	22	8	5
Hmong_Mien	Miao_Jiangkou	3	Guizhou	27.7059	108.845	Unpublished		Tai_KadaiS	Khonmueang	20	19.58	99.51			America	Colombian	7	3	-68
Hmong_Mien	Miao_Kaili	10	Guizhou	26.4725	107.988	Unpublished		Tai_KadaiS	Khuen	9	18.38	98.51			America	Karitiana	12	-10	-63
Hmong_Mien	Miao_Baila	14	Sichuan	28.1618	105.451	[22]		Tai_KadaiS	LaoIsan	20	15.62	103.5			America	Maya	21	19	-91
Hmong_Mien	Miao_Hele	19	Sichuan	28.1618	105.451			Tai_KadaiS	Laotian	30	17.97	102.59			America	Pima	13	29	-108
Hmong_Mien	Miao_Jiancao	19	Sichuan	27.8907	105.437			Tai_KadaiS	Lue	9	19.09	100.56			America	Surui	8	-11	-62
Hmong_Mien	Miao_Congjiang	9	Guizhou	25.7599	108.912	[77]		Tai_KadaiS	Nyaw	10	17.55	104.09			Austroasiatic	Cambodian	9	12	105
Hmong_Mien	Miao_Xijiang	10	Guizhou	26.4949	108.166			Tai_KadaiS	Phuan	10	17.51	99.77			Tai_Kadai	Dai	9	21	100
Hmong_Mien	Miao_Leishan	50	Guizhou	26.4976	108.18	[47]		Tai_KadaiS	Phutai	9	17.28	103.65			Altaic	Daur	9	48.5	124
Hmong_Mien	Miao_Songtao	22	Guizhou	28.1743	109.206			Tai_KadaiS	Saek	14	17.45	104.74			Sinitic	Han	33	32.3	114
Hmong_Mien	Miao_Pengshui	11	Chongqing	29.3	108.17	[23]		Tai_KadaiS	Shan	9	19.37	98.14			Altaic	Hezhen	9	47.5	133.5
Hmong_Mien	Miao_Qianjiang	18	Chongqing	29.53	108.77			Tai_KadaiS	SouthernThai_TK	14	8.31	100.05			Altaic	Japanese	27	38	138
Hmong_Mien	Miao_Xixiu	18	Guizhou	26.2515	105.972	[77]		Tai_KadaiS	Thai	22	13.8	100.5			Tibeto_Burman	Lahu	8	22	100
Hmong_Mien	Miao_Zhenning	4	Guizhou	39.9109	116.413			Tai_KadaiS	Yuan	8	13.54	99.83			Hmong_Mien	Miao	10	28	109
Hmong_Mien	Miao_Ziyun	7	Guizhou	28.3133	105.47			Tai_KadaiS	BoY	12	22.7	104.1	[41]		Altaic	Mongolian	9	48.5	119
Hmong_Mien	She_Fujian	8	Fujian	26.0477	119.273	Unpublished		Tai_KadaiS	CoLao	11	22.7	104.7			Tibeto_Burman	Naxi	8	26	100
Hmong_Mien	Yao_Gulei	20	Guizhou	25.2191	107.823	[47]		Tai_KadaiS	LaChi	12	22.7	104.7			Sinitic	Northern_Han	10	32.3	114
Hmong_Mien	Yao_Yaoai	19	Guizhou	25.3592	108.066			Tai_KadaiS	Nung	12	22.8	105			Altaic	Oroqen	9	50.4	126.5
Hmong_Mien	Yao_Yaolu	19	Guizhou	25.4544	108.066			Tai_KadaiS	Tay	12	11.7	108.4			Hmong_Mien	She	10	27	119
								Hmong_Mien	Dao	12	22.7	104.7			Altaic	Tu	10	36	101
								Hmong_Mien	Hmong	22	21.4	103			Tibeto_Burman	Tujia	9	29	109
								Hmong_Mien	PaThen	12	22.4	104.7			Altaic	Uygur	10	44	81
								Hmong_Mien	HmongDaw	9	19.9	100.11	[42]		Altaic	Xibo	9	43.5	81.5
								Hmong_Mien	HmongNjua	8	19.09	100.56			Altaic	Yakut	25	63	129.5
								Hmong_Mien	IuMien	8	19.34	100.43			Tibeto_Burman	Yi_Sichuan	0	28	103
								Hmong_Mien	Miao_HGDP	10	28	109	[40]		Europe	Adygei	16	44	39
								Hmong_Mien	She_HGDP	10	27	119			Europe	Basque	23	43	0
								Sinitic	Han_Chongqing	3	29.5158	106.512	[12]		Europe	French	28	46	2
								Sinitic	Han_Fujian	5	26.1	119.3			Europe	Italian	12	46	10
								Sinitic	Han_Hubei	5	30.5	114.3			Europe	Orcadian	15	59	-3
								Sinitic	Han_Jiangsu	7	32.1	118.8			Europe	Russian	25	61	40
								Sinitic	Han_Shanghai	2	31.2	121.5			Europe	Sardinian	28	40	9
								Sinitic	Han_Zhejiang	5	30.3	120.2			Europe	Tuscan	8	43	11
								Tibeto_BurmanS	Cong	12	22.45	102.75	[41]		MiddleEast	Bedouin	46	31	35
								Tibeto_BurmanS	HaNhi	12	22.4	102.7			MiddleEast	Druze	42	32	35
								Tibeto_BurmanS	LoLo	12	23.1	105.4			MiddleEast	Palestinian	46	32	35
								Tibeto_BurmanS	PhuLa	12	22.7	104.1			Oceania	Melanesian	11	-6	155
								Tibeto_BurmanS	Sila	12	22.4	102.7			Oceania	Papuan	17	-4	143
								Tibeto_BurmanS	Vietnam_Lahu	12	22.4	102.7			South Asia	Balochi	24	30.5	66.5
								Tibeto_BurmanS	KarenPadaung	10	19.14	97.93	[42]		South Asia	Brahui	25	30.5	66.5
								Tibeto_BurmanS	KarenPwo	10	18.15	97.93			South Asia	Burusho	24	36.5	74
								Tibeto_BurmanS	KarenSkaw	9	19.58	98.31			South Asia	Hazara	19	33.5	70
								Tibeto_BurmanS	Lahu	19	19.58	98.21			South Asia	Kalash	22	36	71.5
								Tibeto_BurmanS	Lisu	9	19.5	98.23			South Asia	Makrani	25	26	64
								Tibeto_BurmanS	Lahu_HGDP	8	22	100	[40]		South Asia	Pathan	24	33.5	70.5
								Tibeto_BurmanS	Naxi_HGDP	9	26	100			South Asia	Sindhi	24	25.5	69
								Tibeto_BurmanS	Tujia_HGDP	10	29	109			Austronesian	Atayal_Taiwan	10	24.6825	121.502	[40]
								Tibeto_BurmanS	Yi_HGDP	10	28	103			Austronesian	Paiwan_Taiwan	9	22.8324	120.491
								Tibeto_BurmanN	Qiang_Danba	4	30.8	101.9	[12]		Oceania	Agta_Philippines	20	18.0368	121.216
								Tibeto_BurmanN	Qiang_Daofu	8	30.9	101.1			Oceania	Cebuano_Philippines	20	9.79087	124.182
								Tibeto_BurmanN	Sherpa_Nepal	4	27.4	85.3			Oceania	Tikopia_Solomon	10	-12.4521	167.754
								Tibeto_BurmanN	Tamang_Nepal	7	27.4	86.2			Oceania	Rennell_Solomon	4	-11.6785	160.338
								Tibeto_BurmanN	Tibetan_Chamdo	11	31.1	97.2			Oceania	Bellona_Solomon	15	-11.4633	160.185
								Tibeto_BurmanN	Tibetan_Gangcha	19	37.3	100.2			Oceania	Emae_Vanuatu	15	-16.8513	168.369
								Tibeto_BurmanN	Tibetan_Gannan	5	35	102.9			Oceania	Ambae_Vanuatu	15	-15.4372	167.798
								Tibeto_BurmanN	Tibetan_Lhasa	9	30	91.1			Oceania	Efate_Vanuatu	21	-17.7115	168.369
								Tibeto_BurmanN	Tibetan_Nagqu	7	31.5	92.1			Oceania	Tanna_Vanuatu	20	-19.5851	169.424
								Tibeto_BurmanN	Tibetan_Shannan	9	29.2	91.8			Oceania	Ureparapara_Vanuatu	20	-13.7361	167.446
								Tibeto_BurmanN	Tibetan_Shigatse	8	29.3	88.9			Oceania	Pentecost_Vanuatu	20	-15.6912	168.216
								Tibeto_BurmanN	Tibetan_Xinlong	5	31	100.3			Oceania	Ambrym_Vanuatu	20	-16.2826	168.106
								Tibeto_BurmanN	Tibetan_Xunhua	3	35.8	102.5			Oceania	SantaCruz_Solomon	14	-10.7518	165.952
								Tibeto_BurmanN	Tibetan_Yajiang	7	30	101			Oceania	Malaita_Solomon	18	-9.82214	160.954
								Tibeto_BurmanN	TibetanHO_Yunnan	4	27.8	99.7			Oceania	VellaLavella_Solomon	18	-7.7376	156.559
								Austroasiatic	KhoMu	10	21.4	103	[41]		Oceania	Malakula_Vanuatu	20	-16.2616	167.578
								Austroasiatic	Kinh_Vietnam	12	22	106.9			Oceania	EspirituSanto_Vanuatu	20	-15.3525	166.908
								Austroasiatic	Mang	12	22.4	102.7			Oceania	Maewo_Vanuatu	8	-15.0768	168.15
								Austroasiatic	Muong	10	20.7	105.6
								Austroasiatic	Blang	9	19.56	99.09	[42]
								Austroasiatic	Bru	12	17.39	103.7
								Austroasiatic	Htin_Mal	10	19.3865	100.201
								Austroasiatic	HtinPray	11	19.23	100.52
								Austroasiatic	Khmu	10	19.49	100.89
								Austroasiatic	Lawa_Eastern	10	18.23	97.56
								Austroasiatic	Lawa_Western	9	18.08	98.2
								Austroasiatic	Mlabri	10	18.9122	101.348
								Austroasiatic	Mon	49	14.69	102.06
								Austroasiatic	Palaung	9	20.25	99.52
								Austroasiatic	Soa	15	17.37	104.3
								Austroasiatic	Cambodian	8	12	105	[40]
								Austroasiatic	Kinh_HGDP	8	21	105.9
								Austroasiatic	Vietnamese	10	21.03	105.85	[83]
								Austronesian	Ami	10	22.8	121.2	[25]
								Austronesian	Atayal	9	24.6	121.3
								Austronesian	Cham	10	11.5	108.9	[41]
								Austronesian	Ede	9	12.9	108.9
								Austronesian	Giarai	12	13.8	107.7
								Austronesian	Dusun	10	4.71	114.67	[83]
								Austronesian	Ilocano	2	14.6	120.98
								Austronesian	Kankanaey	10	17.07	121.03
								Austronesian	Malay	9	1.35	103.82
								Austronesian	Murut	10	4.62	115.14
								Austronesian	Tagalog	5	13.76	121.06
								Austronesian	Visayan	4	9.76	125.51
								Austronesian	SouthernThai_AN	15	6.77	101.08	[42]
								Japonic_Koreanic	Japanese_HGDP	30	36.5	138	[40]
								Japonic_Koreanic	Korean	6	37.6	127	[85]
								Mongolic	Baoan_Jishishan	10	35.7	102.8	[12]
								Mongolic	Yugur_Sunan	16	38.9	99.6
								Mongolic	Dongxiang_Linxia	7	35.6	103.2
								Mongolic	Buryat_Aginsky	9	51.11	114.54	[78]
								Mongolic	Buryat_Bohansky	4	57.3	105.69
								Mongolic	Buryat_Duldurginsky	4	50.68	113.59
								Mongolic	Buryat_Ehirit	5	57.3	105.69
								Mongolic	Buryat_Selenginsky	4	52.61	109.85
								Mongolic	Buryat_Zakamensky	5	50.88	103.43
								Mongolic	Khamnegan	8	50.68	114.6
								Mongolic	Mongol_Minorities	8	47.3571	108.351
								Mongolic	Mongol_Sainnoyon	8	47	101
								Mongolic	Mongol_Uuld	10	48.95	91.16
								Mongolic	Mongol_Zasagt	7	48	96
								Mongolic	Kalmyk	10	46.1694	45.3428	[85]
								Mongolic	Mogolian_HGDP	6	45	111	[40]
								Mongolic	Tu_HGDP	10	36	101
								Mongolic	Daur_HGDP	9	48.4975	124
								Tungusic	Hezhen_HGDP	8	47.4976	133.5
								Tungusic	Oroqen_HGDP	9	50.4339	126.5
								Tungusic	Xibo_HGDP	7	43.4979	81.5
								Tungusic	Nanai	10	49.44	136.51	[78]
								Tungusic	Negidal	3	52.47	136.59
								Tungusic	Ulchi	25	52.37	140.45	[25]
								Ancient_YRB	Bianbian_EN	1	36.0547	118.482	[7]
								Ancient_YRB	Boshan_EN	1	36.5041	117.838
								Ancient_YRB	Xiaogao_EN	1	36.8273	117.954
								Ancient_YRB	Xiaojingshan_EN	3	36.833	117.541
								Ancient_YRB	Yumin_EN	1	42.01	114.21
								Ancient_YRB	Wuzhuangguoliang_LN	9	37.8206	109.051	[12]
								Ancient_YRB	Dacaozi_IA	3	36.531	101.962	[86]
								Ancient_YRB	Haojiatai_LBIA	1	33.5922	114.022
								Ancient_YRB	Haojiatai_LN	2	33.5822	114.022
								Ancient_YRB	Jiaozuoniecun_LBIA	2	35.1708	113.155
								Ancient_YRB	Jinchankou_LN	1	36.9196	102.532
								Ancient_YRB	Lajia_LN	4	35.8612	102.812
								Ancient_YRB	Luoheguxiang_LBIA	2	33.872	113.919
								Ancient_YRB	Miaozigou_MN	2	40.7575	113.354
								Ancient_YRB	Pingliangtai_LN	4	33.7086	114.922
								Ancient_YRB	Shimao_LN	2	38.5665	110.31
								Ancient_YRB	Wadian_LN	2	34.1784	113.372
								Ancient_YRB	Wanggou_MN	5	34.8192	113.396
								Ancient_YRB	Xiaowu_MN	1	34.5646	110.978
								Ancient_AMR_WLR	Wuqi_EN	1	49.1771	117.764
								Ancient_AMR_WLR	Banlashan_MN	2	41.4147	120.274
								Ancient_AMR_WLR	Erdaojingzi_LN	3	42.0996	118.948
								Ancient_AMR_WLR	Haminmangha_MN	1	44.0355	121.995
								Ancient_AMR_WLR	Longtoushan_BA	2	43.0597	118.319
								Ancient_AMR_WLR	Mogushan_Xianbei_IA	2	49.1771	117.764
								Ancient_AMR_WLR	Zhalainuoer_EN	1	49.1771	117.764
								Ancient_AMR_WLR	Zhalainuoer_IA	1	49.1671	117.764
								Ancient_AMR_WLR	AR13_10K	4	46	125.73	[10]
								Ancient_AMR_WLR	AR33K	1	45.4	127.03
								Ancient_AMR_WLR	AR19K	1	46	126.15
								Ancient_AMR_WLR	ARpost9K	9	45.96	125.75
								Ancient_AMR_WLR	AR14K	2	45.98	125.58
								Ancient_Guangxi	GaoHuaHua	7	25.1	107.66	[11]
								Ancient_Guangxi	BaBanQinCen	7	24.15	107.51
								Ancient_Guangxi	LaCen	3	24	107.6
								Ancient_Guangxi	Yiyang	1	23.33	107.5
								Ancient_Guangxi	Shenxian	1	23.31	107.59
								Ancient_Guangxi	Baojianshan	1	22.34	106.85
								Ancient_Guangxi	Dushan	1	23.6	107.13
								Ancient_Guangxi	Layi	1	24.08	107.62
								Ancient_Guangxi	Longlin	1	24.64	105.17
								Ancient_SChina	Chuanyun_H	1	25.6572	117.316	[7]
								Ancient_SChina	Liangdao1_EN	1	26.3	120.2
								Ancient_SChina	Liangdao2_EN	1	26.4	120.2
								Ancient_SChina	Qihe_EN	1	25.4644	117.663
								Ancient_SChina	Suogang_LN	2	23.5	119.6
								Ancient_SChina	Taiwan_Gongguan	1	22.675	121.49
								Ancient_SChina	Taiwan_Hanben	36	24.3278	121.766
								Ancient_SChina	Tanshishan_LN	4	26.1463	119.158
								Ancient_SChina	Xitoucun_LN	7	26.2272	119.077
								Ancient_Japan	Japan_Jomon	7	35.55	140.157	[9]
								Ancient_Japan	Ando	2	34.5256	127.747
								Ancient_Japan	Changhang	2	35.0526	128.822
								Ancient_Japan	Yondaedo	2	34.7383	128.401
								Ancient_Japan	Yokchido	1	34.6402	128.254
								Ancient_Japan	Nagabaka_historic	5	24.8908	125.279
								Ancient_Japan	Nagabaka_late	3	24.8908	125.279
								Ancient_Japan	Kuma-Nishioda_Yayoi	2	33.397	130.62
								Ancient_Japan	Taejungni	1	37.0024	126.39
								Ancient_Japan	Nagabaka_early	1	33.397	130.62
								Ancient_Nepal	Chokhopani	3	29.0499	81.2437	[87, 88]
								Ancient_Nepal	Mebrak	8	28.7071	82.3315
								Ancient_Nepal	Samdzong	10	29.1499	83.6172
								Ancient_Nepal	Suila	1	29.0499	81.1437
								Ancient_Nepal	Lubrak	2	28.7171	82.4315
								Ancient_Nepal	Rhirhi	3	29.1499	83.7172
								Ancient_Nepal	Kyang	6	28.9071	82.3315
								Ancient_Russia	Boisman_MN	12	42.7894	131.276	[12]
								Ancient_Russia	DevilsCave_N	4	44.797	134.622	[89]
								Ancient_Russia	UstBelaya_EBA	4	53	103.7
								Ancient_Russia	Russia_Shamanka_EBA	5	51.6983	103.703	[90]
								Ancient_Russia	Russia_Shamanka_Eneolithic	10	51.6983	103.703
								Ancient_Russia	Russia_UstIda_LN	4	53.1889	103.368
								Ancient_Russia	Russia_UstBelaya_Angara	7	52.9169	103.657	[91]
								Ancient_Russia	Russia_UstIda_EBA	4	53.1889	103.368	[8]
								Ancient_Russia	Fofonovo_EN	4	52.0484	106.766	[22]
								Ancient_Mongolia	Khovsgol_LBA	18	49.6568	99.7267
								Ancient_Mongolia	Mongolia_N_East	2	48.29	115.1
								Ancient_Mongolia	Mongolia_N_North	7	49.3925	102.703
								Ancient_Mongolia	Altai_MLBA	7	47.06	91.8425
								Ancient_Mongolia	Chandman_IA	9	49.9971	92.054
								Ancient_Mongolia	EarlyMed_Turk	7	47.9551	104.642
								Ancient_Mongolia	EarlyMed_Uigur	12	47.1108	102.079
								Ancient_Mongolia	EarlyXiongnu_rest	6	49.2747	101.496
								Ancient_Mongolia	EarlyXiongnu_west	6	47.8131	93.5718
								Ancient_Mongolia	LateMed_Khitan	3	47.8547	104.046
								Ancient_Mongolia	LateMed_Mongol	61	46.6289	105.281
								Ancient_Mongolia	LateXiongnu	25	47.9233	105.072
								Ancient_Mongolia	LateXiongnu_han	8	47.7993	102.361
								Ancient_Mongolia	LateXiongnu_sarmatian	13	45.6289	105.281
								Ancient_Mongolia	Mongolia_EIA_1_SlabGrave	12	47.19	109.19
								Ancient_Mongolia	Mongolia_EIA_4_Sagly	14	49.96	92.05
								Ancient_Mongolia	Mongolia_LBA_2_Ulaanzukh	4	46.77	111.6
								Ancient_Mongolia	Mongolia_LBA_4_CenterWest	10	45.9185	100.833
								Ancient_Mongolia	Ulaanzuukh_SlabGrave	16	46.2841	111.768
								Ancient_Mongolia	XiongNu	3	48.0178	101.353
								Ancient_Xinjiang	Tarim_EMBA1	12	39.0237	88.1673	[92]
								Ancient_Xinjiang	Tarim_EMBA2	1	39.0237	88.1673
								Ancient_Xinjiang	Dzungaria_EBA1	3	46.793	85.7286
								Ancient_Xinjiang	Dzungaria_EBA2	2	48.1689	85.5951
								China_Tianyuan	China_Tianyuan	1	39.6504	115.879	[93]

## Sheet: Table S2
Table S2. Pairwise Fst values between coastal, inland, Southeast Asian HM people and other reference populations
Populations	She_Guanshe	Gaoshan_Huaan	She_Shanyang	She_Pingshui	Nanai	Ulchi	Miao_HGDP	Oroqen_HGDP	Daur_HGDP	Mogolian_HGDP	Hezhen_HGDP	Xibo_HGDP	Dai_HGDP	She_HGDP	Tu_HGDP	Atayal	Ami	Dusun	Tagalog	Murut	Russia_Shamanka_Eneolithic	Japan_Jomon	Khovsgol_LBA	DevilsCave_N	Maonan_Huanjiang	Han_Fujian	Zhuang_Guangxi	Han_Guangdong	Gelao_Longlin	Han_Henan	Baoan_Jishishan	Han_Hubei	Yugur_Sunan	Han_Jiangsu	Han_Shandong	Dong_Guizhou	Tibetan_Chamdo	Han_Shanxi	Mulam_Luocheng	Han_SichuanHO	Tibetan_Gangcha	Tibetan_Lhasa	Han_Zhejiang	Tibetan_Nagqu	Tibetan_Shigatse	Tibetan_Shannan	Dongxiang_Linxia	Dong_Hunan	Boisman_MN
She_Guanshe	0	0.013647	0.00593592	0.00227278	0.036926	0.0405508	0.0154374	0.0277441	0.0230183	0.0159828	0.0252263	0.0186909	0.0161896	0.0135977	0.0166955	0.0616217	0.0364612	0.0331166	0.0208658	0.0394168	0.0751771	0.190741	0.0815502	0.151016	0.0160607	0.0121786	0.0131678	0.0115419	0.0194899	0.0143812	0.0186921	0.0115107	0.0143277	0.0123208	0.0138519	0.0130093	0.0263031	0.0142925	0.014922	0.0116552	0.0227662	0.0283163	0.0127263	0.0263447	0.0291486	0.0295775	0.0182739	0.0129759	0.108444
She_Pingshui	0.00227278	0.00812783	0.000527067	0	0.0332803	0.0365678	0.0103917	0.0236129	0.0179899	0.0112093	0.0211521	0.0139748	0.0117681	0.00779202	0.0107515	0.059706	0.0318651	0.0285804	0.0144133	0.0343651	0.0522147	0.184177	0.0575669	0.137708	0.0119748	0.00753451	0.00825325	0.00667027	0.0143885	0.00926523	0.0138387	0.00636984	0.00929471	0.00734792	0.00929587	0.00819996	0.0217845	0.0094306	0.0107707	0.00658439	0.0183957	0.0233534	0.00606422	0.0223424	0.0243465	0.0248338	0.0127465	0.00874343	0.0911965
She_Shanyang	0.00593592	0.00806533	0	0.000527067	0.0324884	0.0367356	0.0106594	0.0236957	0.0186858	0.0127353	0.0210174	0.0140088	0.0132133	0.00888167	0.0122441	0.0579162	0.0327562	0.0289872	0.0159238	0.0351693	0.0681731	0.185517	0.0753795	0.144192	0.0124527	0.00637027	0.00943633	0.00646182	0.0155445	0.0109276	0.0148175	0.00692246	0.0104956	0.00873546	0.00985716	0.00898873	0.0223277	0.0105121	0.0114161	0.00687095	0.0191145	0.0243225	0.00756676	0.0218029	0.025142	0.0253337	0.0141347	0.0086991	0.102456
Han_Hubei	0.0115107	0.00314327	0.00692246	0.00636984	0.0249193	0.029002	0.00500001	0.0152335	0.010618	0.0021052	0.0131212	0.00494211	0.00796898	0.00869782	0.00283523	0.0578166	0.0294476	0.0250336	0.00910255	0.0319073	0.0291203	0.176345	0.0359329	0.122254	0.00842078	0.000251443	0.00527	0.000867995	0.0101508	3.07346e-05	0.00547856	0	0.00148199	0.000107022	0.00064173	0.00463463	0.0124715	0.000945002	0.00673926	0.000573628	0.00965219	0.0159265	-0.00179175	0.0138857	0.0166745	0.0169654	0.00469362	0.00446496	0.0732525
Han_Guangdong	0.0115419	0.00179886	0.00646182	0.00667027	0.0288153	0.0336394	0.00469887	0.0193007	0.014682	0.00731621	0.0167717	0.00900293	0.00546458	0.0090134	0.00753995	0.0519423	0.0249347	0.0213628	0.00767455	0.0271143	0.0481014	0.177198	0.0536027	0.132223	0.00464257	0.000625407	0.00195413	0	0.00727416	0.00594738	0.0102561	0.000867995	0.00551793	0.00284553	0.00542682	0.00188789	0.018209	0.00550059	0.00374165	0.00247062	0.0150859	0.0210797	0.000872417	0.0184062	0.0210535	0.02175	0.00811458	0.000872616	0.086667
Han_SichuanHO	0.0116552	0.00325291	0.00687095	0.00658439	0.0231882	0.0284065	0.00398637	0.014935	0.00940602	0.00245182	0.0117236	0.00489122	0.00820329	0.00849194	0.00386783	0.0559219	0.0285084	0.0246814	0.00918785	0.0313751	0.0417213	0.175617	0.0483716	0.127197	0.00765455	0.00111185	0.0048145	0.00247062	0.00931522	-0.00052026	0.00559867	0.000573628	0.00116706	0.000466309	0.000872755	0.00420396	0.0115695	0.000520562	0.00569185	0	0.00944862	0.0139898	-0.00032099	0.0117213	0.0147812	0.0159668	0.00412489	0.00278828	0.0810564
Han_Fujian	0.0121786	0.00288323	0.00637027	0.00753451	0.027403	0.0319489	0.00584609	0.0180265	0.0123316	0.00536543	0.015262	0.00768846	0.00783453	0.00842127	0.00550895	0.0562767	0.0288207	0.0248116	0.00855629	0.0319152	0.032757	0.175666	0.0374693	0.12421	0.00735933	0	0.0049246	0.000625407	0.0102521	0.00320988	0.00906937	0.000251443	0.00380371	0.000324169	0.00314933	0.00370168	0.0166816	0.00290962	0.00564819	0.00111185	0.013238	0.0183167	0.000828355	0.0172665	0.0186136	0.0199295	0.00716553	0.00338689	0.0742899
Han_Jiangsu	0.0123208	0.00490515	0.00873546	0.00734792	0.023009	0.0269024	0.00738423	0.0139327	0.00840401	0.00187173	0.010428	0.00454336	0.0114658	0.0101312	0.00234152	0.0575558	0.0320284	0.0284253	0.0126752	0.0351353	0.0412482	0.177859	0.0481776	0.127366	0.0105084	0.000324169	0.00766665	0.00284553	0.0125279	-5.93736e-05	0.00520082	0.000107022	0.00133151	0	-0.000101151	0.00585749	0.0114571	0.000479925	0.0093482	0.000466309	0.00919337	0.0139886	-0.000877114	0.0123556	0.014206	0.0158213	0.00408626	0.00486937	0.0808002
Han_Zhejiang	0.0127263	0.00426057	0.00756676	0.00606422	0.0236834	0.0278645	0.00512949	0.0144377	0.00944195	0.000876556	0.0118765	0.00394355	0.00917019	0.00933773	0.00269279	0.0595995	0.0304376	0.0267298	0.0110052	0.0335164	0.0290179	0.174273	0.0342827	0.11989	0.00915148	0.000828355	0.00661887	0.000872417	0.0104725	8.03061e-05	0.00551858	-0.00179175	0.000968536	-0.000877114	0.000558181	0.00517674	0.0121105	0.000257996	0.00803521	-0.00032099	0.00967159	0.0150626	0	0.0131202	0.0149339	0.0157285	0.00274055	0.00387686	0.070899
Dong_Hunan	0.0129759	0.00317083	0.0086991	0.00874343	0.0307895	0.0352927	0.0038939	0.0210616	0.0160837	0.00851875	0.0190087	0.0115753	0.00388299	0.00999151	0.00885303	0.0526055	0.0258642	0.0210245	0.00809343	0.0278587	0.0493928	0.17965	0.0561265	0.135146	0.00284124	0.00338689	0.000880285	0.000872616	0.00638462	0.00723615	0.0112591	0.00446496	0.00718682	0.00486937	0.00705883	0.000539486	0.0199909	0.00736154	0.0025222	0.00278828	0.0169248	0.0212566	0.00387686	0.0200511	0.0217955	0.0220987	0.0104953	0	0.0884242
Dong_Guizhou	0.0130093	0.00461393	0.00898873	0.00819996	0.0316697	0.0360868	0.00561693	0.0225991	0.0173448	0.0100041	0.0195723	0.0124432	0.00431701	0.00956403	0.0106444	0.0512345	0.0258075	0.0208467	0.00957007	0.0272571	0.0656066	0.181325	0.0718321	0.141889	0.00275068	0.00370168	0.000921573	0.00188789	0.00722062	0.00776474	0.0127919	0.00463463	0.00878351	0.00585749	0.00828559	0	0.0222447	0.00846637	0.00305916	0.00420396	0.0179449	0.0232039	0.00517674	0.0206782	0.0236957	0.0237547	0.0113533	0.000539486	0.0996106
Chuanqing_Bijie	0.0130691	0.00627368	0.00850935	0.00820682	0.0293906	0.0333488	0.00639737	0.020989	0.0151402	0.00924414	0.0181312	0.0111725	0.00907872	0.0110957	0.00931256	0.0555039	0.030054	0.0261714	0.0126151	0.0321015	0.0648461	0.180947	0.0712436	0.140289	0.00836949	0.0042579	0.00610521	0.00486605	0.0102917	0.0066494	0.0115689	0.00480054	0.00716904	0.00581271	0.00687056	0.00467643	0.0194701	0.00746908	0.00773972	0.00385325	0.0157777	0.0205314	0.00520883	0.0180692	0.0209392	0.0219499	0.010808	0.00471524	0.0991732
Zhuang_Guangxi	0.0131678	0.00486867	0.00943633	0.00825325	0.0334375	0.0375756	0.00671286	0.0240919	0.0190958	0.0122404	0.021067	0.0146374	0.00223139	0.0102962	0.0128076	0.0486262	0.0234434	0.0200504	0.00793598	0.0250158	0.0719827	0.180536	0.0786868	0.144522	0.00157671	0.0049246	0	0.00195413	0.00620568	0.0100807	0.0145866	0.00527	0.0106516	0.00766665	0.00976663	0.000921573	0.0243474	0.0102597	0.00180895	0.0048145	0.0206857	0.025472	0.00661887	0.0236533	0.0260738	0.0266277	0.0130707	0.000880285	0.10456
She_HGDP	0.0135977	0.0115818	0.00888167	0.00779202	0.0338057	0.0379042	0.0115794	0.0247451	0.0192374	0.0125665	0.0219789	0.0152379	0.0140736	0	0.013192	0.0600045	0.0346263	0.0308696	0.0174182	0.0371568	0.0631373	0.188047	0.0694127	0.144151	0.0130832	0.00842127	0.0102962	0.0090134	0.0163272	0.012411	0.0157108	0.00869782	0.0108928	0.0101312	0.0107092	0.00956403	0.0229399	0.0106599	0.0118182	0.00849194	0.0198929	0.0260506	0.00933773	0.0235393	0.0258288	0.0263969	0.0143361	0.00999151	0.10022
Gaoshan_Huaan	0.013647	0	0.00806533	0.00812783	0.0316696	0.0352996	0.00671945	0.0205425	0.015716	0.00826919	0.018701	0.0108326	0.0092078	0.0115818	0.00866149	0.0522003	0.0206662	0.0215859	0.0053364	0.0280443	0.0230604	0.171898	0.0287298	0.120886	0.00792914	0.00288323	0.00486867	0.00179886	0.0110836	0.00520152	0.0107577	0.00314327	0.00569389	0.00490515	0.00626813	0.00461393	0.0202022	0.00674161	0.00731341	0.00325291	0.0160671	0.0210553	0.00426057	0.0214053	0.0227704	0.0236964	0.00919022	0.00317083	0.0688542
Han_Shandong	0.0138519	0.00626813	0.00985716	0.00929587	0.0205999	0.0255094	0.0069309	0.0122217	0.00773433	0.000716891	0.00946227	0.00361681	0.0138294	0.0107092	0.00247504	0.0600807	0.0335716	0.0302306	0.0136494	0.0369841	0.0496536	0.178603	0.0559963	0.130126	0.0128059	0.00314933	0.00976663	0.00542682	0.0141626	0.000489855	0.00476222	0.00064173	0.00113569	-0.000101151	0	0.00828559	0.011055	0.000468787	0.0109573	0.000872755	0.00791485	0.0126391	0.000558181	0.0102766	0.0137624	0.0143585	0.00430796	0.00705883	0.0873475
Kinh_Vietnam	0.0138672	0.0049027	0.0102098	0.00913574	0.0327333	0.0366293	0.00704748	0.0226127	0.0183431	0.0109911	0.0198889	0.0128229	0.00370444	0.0111947	0.0117559	0.0502466	0.0239038	0.0187047	0.00742949	0.0252095	0.064493	0.177215	0.0687482	0.140613	0.00356465	0.00451955	0.00146965	0.00215065	0.00686723	0.00904987	0.0133209	0.0045713	0.00979456	0.00677954	0.00912013	0.00264575	0.0228491	0.00911792	0.0037224	0.00411181	0.0189867	0.0233901	0.005077	0.0217751	0.024026	0.0256055	0.0110692	0.00267622	0.0984358
Han_Shanxi	0.0142925	0.00674161	0.0105121	0.0094306	0.0203467	0.0250744	0.00733841	0.0119403	0.00659309	0.000312577	0.00944424	0.00272631	0.0140979	0.0106599	0.00154702	0.0612426	0.0349595	0.0310676	0.0141988	0.0373173	0.0412052	0.177374	0.0481966	0.127092	0.0140646	0.00290962	0.0102597	0.00550059	0.0153059	0.000120555	0.00405774	0.000945002	4.56881e-05	0.000479925	0.000468787	0.00846637	0.00957194	0	0.0121237	0.000520562	0.00675485	0.0114222	0.000257996	0.00931004	0.0125504	0.0131083	0.00309909	0.00736154	0.0813234
Yugur_Sunan	0.0143277	0.00569389	0.0104956	0.00929471	0.0188153	0.0232408	0.00705794	0.0105288	0.00553644	0.00013198	0.0088081	0.00250628	0.0143834	0.0108928	0.000782899	0.0579695	0.0341213	0.0293257	0.0130693	0.0354454	0.0530932	0.172885	0.0587886	0.128021	0.0142502	0.00380371	0.0106516	0.00551793	0.0139741	-0.000550321	0.00315802	0.00148199	0	0.00133151	0.00113569	0.00878351	0.00706448	4.56881e-05	0.0119951	0.00116706	0.00516241	0.00927479	0.000968536	0.00642151	0.0099945	0.0100887	0.00257629	0.00718682	0.0885754
Han_Henan	0.0143812	0.00520152	0.0109276	0.00926523	0.0210961	0.0247368	0.00704991	0.0117232	0.00714301	-7.87045e-05	0.00942659	0.0023789	0.0126285	0.012411	0.00208208	0.0634678	0.0354582	0.0302766	0.0128674	0.0379263	0.0263048	0.172651	0.031599	0.118679	0.0137181	0.00320988	0.0100807	0.00594738	0.0137912	0	0.00340368	3.07346e-05	-0.000550321	-5.93736e-05	0.000489855	0.00776474	0.00853349	0.000120555	0.0116215	-0.00052026	0.00675629	0.0111805	8.03061e-05	0.00990946	0.0120483	0.0126661	0.00218245	0.00723615	0.068157
Mulam_Luocheng	0.014922	0.00731341	0.0114161	0.0107707	0.0350717	0.0388381	0.00906203	0.0256306	0.0210353	0.0137546	0.0225606	0.016454	0.00452358	0.0118182	0.0145121	0.0511113	0.0259641	0.0217631	0.0103406	0.0277998	0.073239	0.182545	0.0787698	0.146068	0.00391621	0.00564819	0.00180895	0.00374165	0.00812597	0.0116215	0.0163854	0.00673926	0.0119951	0.0093482	0.0109573	0.00305916	0.0252678	0.0121237	0	0.00569185	0.0220461	0.0265932	0.00803521	0.0243961	0.0269727	0.0285153	0.0147714	0.0025222	0.105397
Miao_HGDP	0.0154374	0.00671945	0.0106594	0.0103917	0.0297327	0.0343294	0	0.0206251	0.0154289	0.00985944	0.0180315	0.0111054	0.00962775	0.0115794	0.00867206	0.0574528	0.0317676	0.0269092	0.01405	0.0325301	0.0583287	0.180411	0.0646276	0.138859	0.00902611	0.00584609	0.00671286	0.00469887	0.0106007	0.00704991	0.0112839	0.00500001	0.00705794	0.00738423	0.0069309	0.00561693	0.0174224	0.00733841	0.00906203	0.00398637	0.0153744	0.0195358	0.00512949	0.0179698	0.0205743	0.0204987	0.00985637	0.0038939	0.0943955
Nung	0.0157226	0.00726707	0.012254	0.0114829	0.0354752	0.039648	0.00874955	0.0265727	0.0213977	0.0144557	0.0234172	0.0166659	0.00440722	0.0133108	0.0148993	0.0508655	0.0252451	0.0199926	0.00905471	0.0266563	0.0674618	0.182068	0.0735559	0.145934	0.00385293	0.00668647	0.00149344	0.00406572	0.00770151	0.0121862	0.0169071	0.00835604	0.012634	0.00978308	0.0124451	0.00337332	0.0258507	0.013169	0.00360834	0.00664892	0.0221582	0.0272093	0.00899717	0.0256152	0.0282202	0.0286892	0.0144964	0.00367874	0.102114
Mogolian_HGDP	0.0159828	0.00826919	0.0127353	0.0112093	0.0134028	0.0187778	0.00985944	0.00669503	0.00335763	0	0.00526361	0.000284113	0.0155248	0.0125665	0.0013492	0.0633566	0.0368739	0.0311229	0.0141781	0.0384036	0.0266609	0.16946	0.0317851	0.114728	0.0156703	0.00536543	0.0122404	0.00731621	0.0159279	-7.87045e-05	0.00414276	0.0021052	0.00013198	0.00187173	0.000716891	0.0100041	0.00845284	0.000312577	0.0137546	0.00245182	0.00581956	0.0113907	0.000876556	0.0097606	0.0123889	0.0128725	0.00172715	0.00851875	0.0676124
Maonan_Huanjiang	0.0160607	0.00792914	0.0124527	0.0119748	0.0366537	0.0410324	0.00902611	0.0275032	0.0229532	0.0156703	0.024581	0.0180977	0.00475179	0.0130832	0.0157201	0.0517814	0.0262087	0.0211343	0.0108169	0.0271233	0.0754224	0.185136	0.0809877	0.147757	0	0.00735933	0.00157671	0.00464257	0.00880013	0.0137181	0.0176792	0.00842078	0.0142502	0.0105084	0.0128059	0.00275068	0.0277315	0.0140646	0.00391621	0.00765455	0.0237192	0.0281105	0.00915148	0.0266697	0.0291647	0.0300931	0.0161072	0.00284124	0.10724
Dai_HGDP	0.0161896	0.0092078	0.0132133	0.0117681	0.0377816	0.0408949	0.00962775	0.0278088	0.0227601	0.0155248	0.0249508	0.0179248	0	0.0140736	0.0156501	0.0521997	0.026599	0.0207654	0.00991453	0.0266695	0.0649843	0.182844	0.0708835	0.144843	0.00475179	0.00783453	0.00223139	0.00546458	0.00789492	0.0126285	0.0173289	0.00796898	0.0143834	0.0114658	0.0138294	0.00431701	0.0272442	0.0140979	0.00452358	0.00820329	0.0234551	0.0289229	0.00917019	0.0275967	0.0293627	0.0299084	0.0159157	0.00388299	0.100983
Tu_HGDP	0.0166955	0.00866149	0.0122441	0.0107515	0.019194	0.0239914	0.00867206	0.0111607	0.00691194	0.0013492	0.00913093	0.00294526	0.0156501	0.013192	0	0.0621596	0.0375519	0.0316552	0.0146178	0.0381463	0.0441379	0.173303	0.0495628	0.124432	0.0157201	0.00550895	0.0128076	0.00753995	0.0159036	0.00208208	0.00344268	0.00283523	0.000782899	0.00234152	0.00247504	0.0106444	0.004892	0.00154702	0.0145121	0.00386783	0.00365977	0.00690015	0.00269279	0.00563971	0.00819796	0.00766558	0.00231968	0.00885303	0.0832256
Muong	0.0171006	0.00856152	0.013093	0.0125736	0.0379083	0.0415028	0.0101659	0.0273646	0.0232294	0.0162129	0.0256625	0.0185668	0.00365839	0.0145854	0.0165869	0.052917	0.026417	0.0204535	0.00951238	0.0264773	0.0655709	0.181543	0.0706445	0.147087	0.00486932	0.00749641	0.0029308	0.00525969	0.00812139	0.0137214	0.0177043	0.00910635	0.0141435	0.0124845	0.0145064	0.00328728	0.0280873	0.0152666	0.00463552	0.00877823	0.0236086	0.0286305	0.0100485	0.027109	0.0299952	0.03047	0.0163535	0.00529319	0.101821
Xijia_Kaili	0.0173221	0.0099387	0.0131613	0.0129123	0.0359207	0.0405334	0.00759461	0.0272739	0.022067	0.0159922	0.0247711	0.0173247	0.011266	0.0144278	0.0149527	0.0598498	0.0329123	0.0283712	0.0165203	0.0343683	0.0607709	0.185416	0.0669157	0.144195	0.00994733	0.00946655	0.00818792	0.00818772	0.0119919	0.0140754	0.0173979	0.009094	0.0131956	0.0122895	0.0128023	0.0056436	0.0252734	0.0136269	0.00999506	0.00897233	0.0213754	0.0270802	0.00964194	0.0242601	0.0267229	0.0279242	0.0154675	0.00572069	0.0995298
Dongxiang_Linxia	0.0182739	0.00919022	0.0141347	0.0127465	0.0216421	0.0263297	0.00985637	0.0120917	0.00847709	0.00172715	0.01066	0.00414149	0.0159157	0.0143361	0.00231968	0.0639047	0.0377414	0.0306232	0.0126795	0.0369678	0.0363282	0.166599	0.037782	0.12097	0.0161072	0.00716553	0.0130707	0.00811458	0.0159141	0.00218245	0.00398935	0.00469362	0.00257629	0.00408626	0.00430796	0.0113533	0.00929151	0.00309909	0.0147714	0.00412489	0.00652593	0.00997299	0.00274055	0.00910431	0.0117487	0.0117534	0	0.0104953	0.0766052
Xibo_HGDP	0.0186909	0.0108326	0.0140088	0.0139748	0.012723	0.0161136	0.0111054	0.00630522	0.00276459	0.000284113	0.00531987	0	0.0179248	0.0152379	0.00294526	0.0644966	0.0395183	0.0344364	0.0168331	0.0415607	0.030139	0.173315	0.03808	0.117113	0.0180977	0.00768846	0.0146374	0.00900293	0.0179109	0.0023789	0.0056411	0.00494211	0.00250628	0.00454336	0.00361681	0.0124432	0.0102627	0.00272631	0.016454	0.00489122	0.00756647	0.0123237	0.00394355	0.0108863	0.0139438	0.0143482	0.00414149	0.0115753	0.0714094
Baoan_Jishishan	0.0186921	0.0107577	0.0148175	0.0138387	0.0224619	0.0266876	0.0112839	0.0132428	0.00964736	0.00414276	0.0119356	0.0056411	0.0173289	0.0157108	0.00344268	0.0643365	0.0396059	0.0338321	0.0152673	0.0405118	0.0467517	0.174771	0.0508864	0.1269	0.0176792	0.00906937	0.0145866	0.0102561	0.0177462	0.00340368	0	0.00547856	0.00315802	0.00520082	0.00476222	0.0127919	0.00901896	0.00405774	0.0163854	0.00559867	0.00666245	0.0108897	0.00551858	0.00927128	0.0121108	0.012197	0.00398935	0.0112591	0.0848384
Gelao_Longlin	0.0194899	0.0110836	0.0155445	0.0143885	0.0375401	0.0412013	0.0106007	0.0274507	0.0228482	0.0159279	0.0256207	0.0179109	0.00789492	0.0163272	0.0159036	0.0564142	0.03105	0.0244688	0.0144016	0.0307064	0.0659786	0.183679	0.0709779	0.144359	0.00880013	0.0102521	0.00620568	0.00727416	0	0.0137912	0.0177462	0.0101508	0.0139741	0.0125279	0.0141626	0.00722062	0.0260631	0.0153059	0.00812597	0.00931522	0.0229732	0.0276541	0.0104725	0.0257248	0.0279026	0.0292027	0.0159141	0.00638462	0.102023
lateMed_Mongol	0.0198415	-0.0391575	0.0128269	-0.00720436	-0.00483947	0.0145724	0.00211767	-0.0132328	-0.0143631	-0.0299415	-0.0160354	-0.0232067	0.00836017	0.00607408	-0.00869244	0.0476742	0.0280613	0.0219158	-0.0214952	0.0279562	0.0234492	0.0932992	0.0133753	0.0317798	0.0192284	-0.0278429	0.0167389	-0.010435	0.008711	-0.0337943	-0.00671523	-0.0300607	0.00131079	-0.0160985	-0.00559656	0.00999452	0.002128	-0.013148	0.0176632	-0.015022	0.00603119	-0.00402437	-0.0314791	-0.00999788	0.000211777	-0.00227172	-0.0209532	-0.00877312	0.0209069
Tay	0.0199231	0.013365	0.0163794	0.0161897	0.0393371	0.0428517	0.0137652	0.03015	0.0251632	0.0186084	0.0281272	0.0206284	0.00989562	0.0178033	0.0185339	0.0569449	0.0310799	0.0259457	0.0149091	0.0312012	0.0719343	0.187438	0.0778114	0.150397	0.00913071	0.0118483	0.00700936	0.00909422	0.0125077	0.0169093	0.0204732	0.0124822	0.0165834	0.0146476	0.0153871	0.00874433	0.0296281	0.0169997	0.00932077	0.0120412	0.0255925	0.0305845	0.0130726	0.0297979	0.0317381	0.0322929	0.019082	0.0088307	0.107
Dao	0.0202192	0.0124921	0.0155617	0.015588	0.0402728	0.043483	0.0131283	0.0305298	0.0259627	0.0188877	0.0272737	0.0214121	0.00941055	0.0180503	0.0181933	0.0570946	0.0306741	0.0256457	0.0156064	0.0324105	0.0714033	0.187509	0.0768888	0.150898	0.00897344	0.0120024	0.00739703	0.00880656	0.0132899	0.0166283	0.0210474	0.0126718	0.0167688	0.0142658	0.0167542	0.00772071	0.0294064	0.0175151	0.00940733	0.0110454	0.0259323	0.0312611	0.0135201	0.029393	0.0320116	0.0319164	0.0185242	0.00803788	0.107779
Dongjia_Kaili	0.0205677	0.0150547	0.0163948	0.0162207	0.0418487	0.045257	0.0116217	0.0330036	0.0274491	0.0207262	0.0305846	0.0227096	0.013769	0.0186265	0.0209468	0.0621366	0.0356438	0.0307773	0.0204333	0.0369687	0.0678034	0.191239	0.0731657	0.151843	0.0120024	0.0146829	0.00983782	0.0125263	0.0151709	0.0191833	0.0228353	0.0138531	0.0179922	0.0170054	0.0187008	0.00823816	0.0307817	0.0192656	0.0125387	0.0136204	0.0270853	0.0334396	0.0155541	0.0304564	0.0330985	0.0332741	0.0206329	0.00857318	0.105264
Tagalog	0.0208658	0.0053364	0.0159238	0.0144133	0.0363901	0.0404139	0.01405	0.026669	0.0205731	0.0141781	0.0245749	0.0168331	0.00991453	0.0174182	0.0146178	0.0470384	0.0171152	0.0139787	0	0.0207252	0.040292	0.168155	0.0407203	0.129188	0.0108169	0.00855629	0.00793598	0.00767455	0.0144016	0.0128674	0.0152673	0.00910255	0.0130693	0.0126752	0.0136494	0.00957007	0.0267571	0.0141988	0.0103406	0.00918785	0.0212548	0.0273035	0.0110052	0.0251935	0.0281857	0.0273883	0.0126795	0.00809343	0.0817665
Cham	0.0222113	0.0122937	0.0180806	0.0158334	0.0366919	0.0414053	0.0140727	0.0273578	0.0224326	0.0158889	0.02618	0.0184136	0.00822902	0.019318	0.0160206	0.0557285	0.0304927	0.0195402	0.00956752	0.0258776	0.0620545	0.16996	0.0620146	0.137213	0.0106349	0.0120743	0.00859823	0.00927549	0.0122401	0.0149832	0.0173254	0.0118333	0.0153848	0.0148217	0.0165869	0.00907626	0.0264685	0.0165777	0.0106291	0.0110602	0.0226748	0.0270152	0.0131161	0.0253754	0.0272859	0.0281956	0.0128505	0.00951185	0.0971522
Gejia_Kaili	0.0224106	0.0155568	0.0185123	0.0183085	0.0428111	0.0468224	0.0120986	0.0332308	0.028542	0.0215595	0.0308063	0.024173	0.0166282	0.0200143	0.0211975	0.0644775	0.0382221	0.0335178	0.0225493	0.039562	0.0695642	0.193752	0.07452	0.15295	0.0149292	0.0168851	0.012528	0.0147641	0.0170465	0.019838	0.0226727	0.0154148	0.0185022	0.0185839	0.0195591	0.00955971	0.0314591	0.0199303	0.0149109	0.0151114	0.0276877	0.0334641	0.0173033	0.0309034	0.0326579	0.0340685	0.0222692	0.010054	0.107456
Tibetan_Gangcha	0.0227662	0.0160671	0.0191145	0.0183957	0.0216741	0.0258677	0.0153744	0.0139112	0.0105908	0.00581956	0.0130128	0.00756647	0.0234551	0.0198929	0.00365977	0.0673464	0.0445406	0.0382835	0.0212548	0.0449209	0.0547687	0.174875	0.0601153	0.130691	0.0237192	0.013238	0.0206857	0.0150859	0.0229732	0.00675629	0.00666245	0.00965219	0.00516241	0.00919337	0.00791485	0.0179449	0.0014244	0.00675485	0.0220461	0.00944862	0	0.00363604	0.00967159	0.00136934	0.00457793	0.00480218	0.00652593	0.0169248	0.0928647
Daur_HGDP	0.0230183	0.015716	0.0186858	0.0179899	0.0103405	0.0139536	0.0154289	0.00305452	0	0.00335763	0.00450319	0.00276459	0.0227601	0.0192374	0.00691194	0.0687997	0.0436026	0.0378852	0.0205731	0.0446745	0.035879	0.177952	0.0464712	0.118897	0.0229532	0.0123316	0.0190958	0.014682	0.0228482	0.00714301	0.00964736	0.010618	0.00553644	0.00840401	0.00773433	0.0173448	0.0144451	0.00659309	0.0210353	0.00940602	0.0105908	0.01651	0.00944195	0.0144119	0.0171529	0.0184402	0.00847709	0.0160837	0.0738579
PhuLa	0.0233718	0.0164196	0.0194636	0.0186903	0.0394131	0.0429104	0.014439	0.03023	0.026009	0.0194549	0.0276186	0.0217599	0.0128477	0.0207882	0.0178136	0.0616654	0.0353897	0.028104	0.0180394	0.0345225	0.0708805	0.186275	0.0752711	0.148941	0.0131494	0.0146132	0.0109459	0.0125276	0.0132593	0.017754	0.0200292	0.0150744	0.0171893	0.0161414	0.0173715	0.0118962	0.0276384	0.0179822	0.0128098	0.0129243	0.0242598	0.0293751	0.0143785	0.0272539	0.0299053	0.030142	0.019169	0.0109273	0.10628
Hezhen_HGDP	0.0252263	0.018701	0.0210174	0.0211521	0.00847423	0.0121662	0.0180315	0.00530698	0.00450319	0.00526361	0	0.00531987	0.0249508	0.0219789	0.00913093	0.0720946	0.0459148	0.0406327	0.0245749	0.0479507	0.0358352	0.180718	0.0447315	0.120568	0.024581	0.015262	0.021067	0.0167717	0.0256207	0.00942659	0.0119356	0.0131212	0.0088081	0.010428	0.00946227	0.0195723	0.0166064	0.00944424	0.0225606	0.0117236	0.0130128	0.0187219	0.0118765	0.0170688	0.0201989	0.0207528	0.01066	0.0190087	0.0744455
HaNhi	0.0261538	0.0192943	0.0218096	0.021174	0.0372585	0.0412388	0.0175024	0.028016	0.0237609	0.01784	0.026041	0.020287	0.0191626	0.0236973	0.0162187	0.0671054	0.0428484	0.0341064	0.0219561	0.0401338	0.0680889	0.186896	0.0712708	0.147111	0.0192616	0.017364	0.0174118	0.015978	0.0207247	0.0166726	0.0184243	0.0172983	0.0155899	0.0167645	0.0171072	0.0162855	0.0224018	0.01722	0.0187053	0.0143652	0.0209861	0.0252702	0.0154779	0.0221986	0.0255071	0.0256899	0.0176388	0.0163841	0.10386
Tibetan_Chamdo	0.0263031	0.0202022	0.0223277	0.0217845	0.026406	0.0306529	0.0174224	0.0182567	0.0144451	0.00845284	0.0166064	0.0102627	0.0272442	0.0229399	0.004892	0.0738644	0.0495219	0.0436406	0.0267571	0.0500063	0.0530999	0.180355	0.0587838	0.134139	0.0277315	0.0166816	0.0243474	0.018209	0.0260631	0.00853349	0.00901896	0.0124715	0.00706448	0.0114571	0.011055	0.0222447	0	0.00957194	0.0252678	0.0115695	0.0014244	0.00186964	0.0121105	-4.89572e-05	0.00409407	0.0037348	0.00929151	0.0199909	0.0938588
Tibetan_Nagqu	0.0263447	0.0214053	0.0218029	0.0223424	0.0259232	0.0304765	0.0179698	0.01805	0.0144119	0.0097606	0.0170688	0.0108863	0.0275967	0.0235393	0.00563971	0.074495	0.048752	0.0428947	0.0251935	0.0503054	0.042554	0.180445	0.0488731	0.132604	0.0266697	0.0172665	0.0236533	0.0184062	0.0257248	0.00990946	0.00927128	0.0138857	0.00642151	0.0123556	0.0102766	0.0206782	-4.89572e-05	0.00931004	0.0243961	0.0117213	0.00136934	2.46568e-05	0.0131202	0	0.00137083	0.00123306	0.00910431	0.0200511	0.088891
Cong	0.0273886	0.0203686	0.0226	0.0230503	0.0419042	0.0447776	0.0194653	0.0320787	0.0279914	0.0217888	0.0300685	0.0237068	0.0187251	0.02386	0.020849	0.0660177	0.0417919	0.0335945	0.023097	0.0395685	0.0719232	0.187672	0.0769887	0.150601	0.0194111	0.0194307	0.0167217	0.0171523	0.0211547	0.0204107	0.0224647	0.0187568	0.019445	0.019807	0.0211656	0.0163431	0.0280233	0.0208895	0.0192103	0.0176405	0.0248864	0.0288505	0.0196441	0.0276069	0.0305283	0.0302515	0.0206508	0.0161999	0.10923
Oroqen_HGDP	0.0277441	0.0205425	0.0236957	0.0236129	0.00747598	0.0106613	0.0206251	0	0.00305452	0.00669503	0.00530698	0.00630522	0.0278088	0.0247451	0.0111607	0.0736391	0.048189	0.0418826	0.026669	0.048884	0.0346353	0.180517	0.0454371	0.120697	0.0275032	0.0180265	0.0240919	0.0193007	0.0274507	0.0117232	0.0132428	0.0152335	0.0105288	0.0139327	0.0122217	0.0225991	0.0182567	0.0119403	0.0256306	0.014935	0.0139112	0.019843	0.0144377	0.01805	0.0204832	0.0215018	0.0120917	0.0210616	0.0732424
Tibetan_Lhasa	0.0283163	0.0210553	0.0243225	0.0233534	0.0288657	0.0327307	0.0195358	0.019843	0.01651	0.0113907	0.0187219	0.0123237	0.0289229	0.0260506	0.00690015	0.0760802	0.0497056	0.0438669	0.0273035	0.0508107	0.0488337	0.181032	0.0533786	0.134335	0.0281105	0.0183167	0.025472	0.0210797	0.0276541	0.0111805	0.0108897	0.0159265	0.00927479	0.0139886	0.0126391	0.0232039	0.00186964	0.0114222	0.0265932	0.0139898	0.00363604	0	0.0150626	2.46568e-05	0.00113113	0.000353308	0.00997299	0.0212566	0.090579
Tibetan_Shigatse	0.0291486	0.0227704	0.025142	0.0243465	0.0304433	0.033744	0.0205743	0.0204832	0.0171529	0.0123889	0.0201989	0.0139438	0.0293627	0.0258288	0.00819796	0.0755684	0.0516099	0.0443513	0.0281857	0.0516917	0.0520393	0.182175	0.0573361	0.135528	0.0291647	0.0186136	0.0260738	0.0210535	0.0279026	0.0120483	0.0121108	0.0166745	0.0099945	0.014206	0.0137624	0.0236957	0.00409407	0.0125504	0.0269727	0.0147812	0.00457793	0.00113113	0.0149339	0.00137083	0	0.00136981	0.0117487	0.0217955	0.0949369
Tibetan_Shannan	0.0295775	0.0236964	0.0253337	0.0248338	0.0299488	0.0341189	0.0204987	0.0215018	0.0184402	0.0128725	0.0207528	0.0143482	0.0299084	0.0263969	0.00766558	0.076313	0.0520636	0.0448546	0.0273883	0.0522062	0.049163	0.180924	0.0550623	0.134725	0.0300931	0.0199295	0.0266277	0.02175	0.0292027	0.0126661	0.012197	0.0169654	0.0100887	0.0158213	0.0143585	0.0237547	0.0037348	0.0131083	0.0285153	0.0159668	0.00480218	0.000353308	0.0157285	0.00123306	0.00136981	0	0.0117534	0.0220987	0.0929982
Giarai	0.031712	0.0214368	0.0271294	0.0251327	0.0467002	0.050678	0.0231512	0.0375062	0.0329522	0.0268721	0.0360532	0.0290873	0.0143772	0.0289388	0.0258458	0.063712	0.0399114	0.0249255	0.0175965	0.0310036	0.0753866	0.176629	0.0764983	0.149415	0.018435	0.0226824	0.0161512	0.018295	0.0195515	0.0254351	0.0271008	0.0233524	0.0263919	0.0252835	0.0274738	0.0180298	0.036294	0.0272187	0.0190771	0.020965	0.0321693	0.0362037	0.0229324	0.0359258	0.0374748	0.0368743	0.0231876	0.0172162	0.109883
Dusun	0.0331166	0.0215859	0.0289872	0.0285804	0.0517845	0.055145	0.0269092	0.0418826	0.0378852	0.0311229	0.0406327	0.0344364	0.0207654	0.0308696	0.0316552	0.0552272	0.0264125	0	0.0139787	0.024137	0.0802212	0.191602	0.082724	0.158711	0.0211343	0.0248116	0.0200504	0.0213628	0.0244688	0.0302766	0.0338321	0.0250336	0.0293257	0.0284253	0.0302306	0.0208467	0.0436406	0.0310676	0.0217631	0.0246814	0.0382835	0.0438669	0.0267298	0.0428947	0.0443513	0.0448546	0.0306232	0.0210245	0.115332
Ede	0.0342601	0.0234302	0.0303418	0.027548	0.0491873	0.0536949	0.0250392	0.0393089	0.0356434	0.0298245	0.0375866	0.0323054	0.0171205	0.0312889	0.0281851	0.066665	0.0417593	0.0267108	0.0191895	0.0332712	0.0715294	0.178709	0.0715851	0.15105	0.0202339	0.0250329	0.0176156	0.0203831	0.0219429	0.0288781	0.0295792	0.0261242	0.0282491	0.0278672	0.0308878	0.019422	0.0391251	0.0299817	0.0206271	0.0239424	0.0342093	0.0387515	0.0271702	0.0378333	0.039369	0.0396975	0.0258869	0.0193295	0.109072
Vietnam_Lahu	0.0351297	0.0306916	0.0311629	0.0318504	0.0484322	0.0502422	0.0271794	0.0393011	0.034623	0.0294517	0.0372451	0.0313318	0.0276376	0.0324544	0.0266237	0.0757271	0.0502349	0.0418921	0.0317337	0.0478941	0.0788102	0.198422	0.0836103	0.160683	0.0272069	0.0269539	0.0250181	0.0250547	0.0274329	0.0288219	0.0288377	0.0269744	0.0255917	0.027838	0.0277879	0.0250272	0.0343447	0.0271644	0.026536	0.02422	0.0306061	0.0352833	0.0276229	0.0337471	0.0361992	0.0365652	0.029064	0.0251034	0.116418
Ami	0.0364612	0.0206662	0.0327562	0.0318651	0.0577581	0.0602708	0.0317676	0.048189	0.0436026	0.0368739	0.0459148	0.0395183	0.026599	0.0346263	0.0375519	0.050235	0	0.0264125	0.0171152	0.0316058	0.0872547	0.199985	0.0920107	0.166464	0.0262087	0.0288207	0.0234434	0.0249347	0.03105	0.0354582	0.0396059	0.0294476	0.0341213	0.0320284	0.0335716	0.0258075	0.0495219	0.0349595	0.0259641	0.0285084	0.0445406	0.0497056	0.0304376	0.048752	0.0516099	0.0520636	0.0377414	0.0258642	0.12305
KhoMu	0.0368962	0.0314955	0.0333122	0.0330234	0.053635	0.0560956	0.0295155	0.0445411	0.0399221	0.0335837	0.0428073	0.0369947	0.0236085	0.0350097	0.0328345	0.0740811	0.0488146	0.036106	0.0297743	0.0428484	0.0802084	0.196264	0.0833828	0.16308	0.0257194	0.0308089	0.0228957	0.0256687	0.0274733	0.0338846	0.0344198	0.0300149	0.0310477	0.032323	0.0323006	0.0247814	0.0411438	0.033365	0.0256964	0.0276256	0.0368367	0.0417116	0.0325667	0.0406493	0.0423071	0.042771	0.0323565	0.0257483	0.116387
Nanai	0.036926	0.0316696	0.0324884	0.0332803	0	0.00604826	0.0297327	0.00747598	0.0103405	0.0134028	0.00847423	0.012723	0.0377816	0.0338057	0.019194	0.0825748	0.0577581	0.0517845	0.0363901	0.0590462	0.0415385	0.188221	0.0543646	0.125915	0.0366537	0.027403	0.0334375	0.0288153	0.0375401	0.0210961	0.0224619	0.0249193	0.0188153	0.023009	0.0205999	0.0316697	0.026406	0.0203467	0.0350717	0.0231882	0.0216741	0.0288657	0.0236834	0.0259232	0.0304433	0.0299488	0.0216421	0.0307895	0.0768281
PaThen	0.0386825	0.0356512	0.0347594	0.0345743	0.0569346	0.0587754	0.0292989	0.0477594	0.0434646	0.037363	0.0461678	0.0383429	0.0323475	0.035545	0.0352003	0.0785772	0.0528789	0.0478861	0.0394156	0.0542894	0.089693	0.209119	0.0951443	0.171813	0.0299439	0.0328908	0.0280397	0.0310962	0.0339896	0.0359215	0.0382443	0.033159	0.0331151	0.0333183	0.0338983	0.0270471	0.044624	0.0348976	0.0298268	0.0306463	0.0411195	0.04718	0.0338314	0.0451691	0.0473005	0.0487625	0.0375225	0.0279607	0.126064
LoLo	0.0393136	0.0349993	0.0352857	0.0366906	0.0583242	0.061056	0.0328629	0.0494689	0.0449214	0.0393548	0.0469397	0.0400394	0.0267254	0.038176	0.0377327	0.0753498	0.0493978	0.0422518	0.0355299	0.0488706	0.0908978	0.206335	0.0953859	0.173342	0.0269577	0.0328325	0.0253092	0.0288869	0.0297559	0.0377321	0.0397747	0.0344833	0.035437	0.0346302	0.0367735	0.0272389	0.0481178	0.0377934	0.0279257	0.0312849	0.0434574	0.0495262	0.0349481	0.0479706	0.0495545	0.0508758	0.0377284	0.0285299	0.126504
Murut	0.0394168	0.0280443	0.0351693	0.0343651	0.0590462	0.0617689	0.0325301	0.048884	0.0446745	0.0384036	0.0479507	0.0415607	0.0266695	0.0371568	0.0381463	0.0598947	0.0316058	0.024137	0.0207252	0	0.0853739	0.199698	0.090563	0.168674	0.0271233	0.0319152	0.0250158	0.0271143	0.0307064	0.0379263	0.0405118	0.0319073	0.0354454	0.0351353	0.0369841	0.0272571	0.0500063	0.0373173	0.0277998	0.0313751	0.0449209	0.0508107	0.0335164	0.0503054	0.0516917	0.0522062	0.0369678	0.0278587	0.122551
Hmong	0.0394655	0.0364519	0.0355037	0.0360764	0.0582397	0.06069	0.0271664	0.0494449	0.0448943	0.0392143	0.0470969	0.0407738	0.0348975	0.0353078	0.0378135	0.0799377	0.0554181	0.0509466	0.0416688	0.0560065	0.0981627	0.210349	0.105185	0.173638	0.0318045	0.0337086	0.0298982	0.0324323	0.0332552	0.0376393	0.0398022	0.0329989	0.0347296	0.0350789	0.0352701	0.0262235	0.0465556	0.0361861	0.0321775	0.0320822	0.0424164	0.049272	0.0350365	0.0464355	0.0482313	0.0495798	0.0393649	0.0282005	0.131918
Ulchi	0.0405508	0.0352996	0.0367356	0.0365678	0.00604826	0	0.0343294	0.0106613	0.0139536	0.0187778	0.0121662	0.0161136	0.0408949	0.0379042	0.0239914	0.0829999	0.0602708	0.055145	0.0404139	0.0617689	0.057992	0.182691	0.070696	0.131238	0.0410324	0.0319489	0.0375756	0.0336394	0.0412013	0.0247368	0.0266876	0.029002	0.0232408	0.0269024	0.0255094	0.0360868	0.0306529	0.0250744	0.0388381	0.0284065	0.0258677	0.0327307	0.0278645	0.0304765	0.033744	0.0341189	0.0263297	0.0352927	0.0864174
Taiwan_Hanben	0.0413904	-0.0200987	0.0346731	0.0163328	0.0524722	0.0696278	0.0266026	0.0409361	0.035724	0.0155112	0.0345052	0.0239667	0.0223463	0.030363	0.0332056	0.0399115	0.0187754	0.0237191	-0.0126505	0.0282021	0.0745944	0.128763	0.0656195	0.0870339	0.0311295	-0.00153792	0.0298009	0.00942696	0.0263905	0.00518684	0.0341415	-0.000199407	0.0388366	0.0163676	0.0295975	0.0267295	0.0486067	0.0242809	0.0316762	0.0134878	0.0508309	0.0427474	0.00115361	0.0382563	0.0467174	0.0444872	0.0228652	0.0101936	0.0712739
lateXiongnu	0.0414813	-0.0165494	0.0344075	0.0156671	0.00979651	0.0287524	0.023308	0.00185486	0.00244416	-0.0106451	0.00101918	-0.00504294	0.0302183	0.0279762	0.00912107	0.0702972	0.0503314	0.0438828	-0.00119311	0.0495176	0.0204111	0.103728	0.0075594	0.0370064	0.0414786	-0.00538653	0.0390156	0.0106568	0.0303719	-0.0137391	0.0117844	-0.00973125	0.0199167	0.00509861	0.0152472	0.0320923	0.0200733	0.00636426	0.0394569	0.00610584	0.0225056	0.0141355	-0.010252	0.00850151	0.0176109	0.0146337	-0.00178484	0.0128664	0.0256441
CoLao	0.0444995	0.0393567	0.0401641	0.0408013	0.062652	0.0649977	0.0354042	0.053347	0.0482832	0.0426272	0.051443	0.0447801	0.0348459	0.041788	0.0416448	0.081694	0.055185	0.0512898	0.0414842	0.0575561	0.0933871	0.211909	0.097823	0.177039	0.0331472	0.0382807	0.0310577	0.0340174	0.0347474	0.0418202	0.0430843	0.0380292	0.038448	0.0394325	0.040031	0.0314493	0.051795	0.0410233	0.0330476	0.03523	0.046359	0.0534849	0.0394881	0.0513351	0.0530932	0.054482	0.0428471	0.0331564	0.129362
LaChi	0.049217	0.0454087	0.0457555	0.0477667	0.0699616	0.0714936	0.0429578	0.0609162	0.0554946	0.0506837	0.059214	0.0518944	0.0376408	0.0479864	0.0489958	0.0867195	0.0604367	0.0534211	0.0453467	0.0597073	0.102914	0.21791	0.108317	0.185006	0.036781	0.0426693	0.0347993	0.0391485	0.0398922	0.0494386	0.0510134	0.0455926	0.045676	0.0465263	0.0467548	0.0368439	0.059981	0.0490634	0.0365949	0.042707	0.0550727	0.0616356	0.0456292	0.0607992	0.0619738	0.063686	0.0502691	0.0388757	0.139495
Sila	0.0504389	0.045934	0.0464903	0.0484592	0.0621266	0.0635537	0.0432284	0.0535666	0.0491445	0.0436772	0.0517387	0.045476	0.0458852	0.0485752	0.0417474	0.093442	0.0684622	0.060604	0.0501903	0.066599	0.0931991	0.215166	0.0983101	0.17759	0.0446023	0.0452156	0.0422648	0.0427004	0.0466633	0.0438345	0.0427592	0.04336	0.0398751	0.0426648	0.0425026	0.0422703	0.0462871	0.0425492	0.0439146	0.0411162	0.0437427	0.0486589	0.0429465	0.048304	0.0493104	0.0506677	0.0435542	0.043266	0.131762
BoY	0.0550009	0.0559807	0.0513346	0.054463	0.0725386	0.0732544	0.0485261	0.064561	0.0600365	0.056236	0.0623068	0.0562824	0.0480055	0.0539369	0.0514605	0.0949829	0.0691047	0.0652849	0.0577245	0.0707166	0.106415	0.230087	0.113463	0.193715	0.0456448	0.0513099	0.0435219	0.0475309	0.0510955	0.0551881	0.0531998	0.0526353	0.0487032	0.0511058	0.0502904	0.0449033	0.0605496	0.0521774	0.0443791	0.0480881	0.0557683	0.0640648	0.0521542	0.0626253	0.0644392	0.065234	0.0538537	0.0483417	0.145823
Mang	0.0570455	0.0538411	0.053811	0.055515	0.0738552	0.0750964	0.0493495	0.0648138	0.0601141	0.054703	0.063136	0.0578391	0.0470316	0.0554529	0.0524846	0.096729	0.0696267	0.0592414	0.052324	0.0644299	0.103357	0.220869	0.109162	0.188427	0.0472026	0.0533235	0.0444818	0.0490019	0.0489842	0.0559692	0.0542471	0.052146	0.0508204	0.0520722	0.0530184	0.0455183	0.0594638	0.0540953	0.0461878	0.0495774	0.0560358	0.0618184	0.0534295	0.061407	0.063145	0.0635174	0.0542804	0.0478477	0.142676
Htin_Mal	0.0614443	0.0602122	0.0583287	0.0589882	0.0792831	0.080224	0.0527913	0.0708021	0.0653284	0.0612068	0.0686341	0.0628222	0.046744	0.0602071	0.0584455	0.0974493	0.0728713	0.0589029	0.054644	0.0652711	0.107057	0.220828	0.108647	0.191087	0.0486871	0.0573585	0.0465349	0.0519983	0.0509	0.0611119	0.0594118	0.057464	0.056578	0.0586857	0.0590391	0.0487172	0.0669914	0.0600845	0.048502	0.053725	0.0621331	0.0688618	0.0569697	0.0680542	0.0690748	0.0694692	0.0590804	0.0505201	0.1434
Atayal	0.0616217	0.0522003	0.0579162	0.059706	0.0825748	0.0829999	0.0574528	0.0736391	0.0687997	0.0633566	0.0720946	0.0644966	0.0521997	0.0600045	0.0621596	0	0.050235	0.0552272	0.0470384	0.0598947	0.11044	0.229496	0.115075	0.197074	0.0517814	0.0562767	0.0486262	0.0519423	0.0564142	0.0634678	0.0643365	0.0578166	0.0579695	0.0575558	0.0600807	0.0512345	0.0738644	0.0612426	0.0511113	0.0559219	0.0673464	0.0760802	0.0595995	0.074495	0.0755684	0.076313	0.0639047	0.0526055	0.150046
Ulaanzuukh_SlabGrave	0.0633383	0.0105919	0.0560806	0.0391172	0.0346379	0.0513323	0.0449557	0.0267443	0.0262281	0.0132908	0.0258129	0.0197325	0.0535704	0.0508319	0.032738	0.0983287	0.0765487	0.0691292	0.0271138	0.0759976	0.0254106	0.130545	0.0151426	0.0590966	0.063798	0.0205534	0.0607823	0.0352289	0.0542383	0.0114633	0.0353587	0.0168744	0.0413114	0.028689	0.037196	0.0538001	0.0409334	0.0293197	0.0618399	0.0295051	0.0436439	0.0361645	0.0159083	0.0301323	0.0398576	0.0383632	0.0236679	0.0378764	0.0414067
lateXiongnu_han	0.0745017	0.0185126	0.0673778	0.0498011	0.0556251	0.0731136	0.0572463	0.0456158	0.0429389	0.0267584	0.0424791	0.0338551	0.0636125	0.0605782	0.0451228	0.110655	0.0859325	0.0784442	0.0344082	0.085896	0.0324975	0.121375	0.0205637	0.0503014	0.0730217	0.0299781	0.0698528	0.0448301	0.0647843	0.0220168	0.0467902	0.0263083	0.0532202	0.0388319	0.0487962	0.0636056	0.0561358	0.0410091	0.0711504	0.0401436	0.0580051	0.051666	0.0255308	0.0462907	0.054913	0.0522599	0.0341995	0.0474933	0.0355269
Russia_Shamanka_Eneolithic	0.0751771	0.0230604	0.0681731	0.0522147	0.0415385	0.057992	0.0583287	0.0346353	0.035879	0.0266609	0.0358352	0.030139	0.0649843	0.0631373	0.0441379	0.11044	0.0872547	0.0802212	0.040292	0.0853739	0	0.146572	0.0292441	0.0664811	0.0754224	0.032757	0.0719827	0.0481014	0.0659786	0.0263048	0.0467517	0.0291203	0.0530932	0.0412482	0.0496536	0.0656066	0.0530999	0.0412052	0.073239	0.0417213	0.0547687	0.0488337	0.0290179	0.042554	0.0520393	0.049163	0.0363282	0.0493928	0.0538571
Khovsgol_LBA	0.0815502	0.0287298	0.0753795	0.0575669	0.0543646	0.070696	0.0646276	0.0454371	0.0464712	0.0317851	0.0447315	0.03808	0.0708835	0.0694127	0.0495628	0.115075	0.0920107	0.082724	0.0407203	0.090563	0.0292441	0.128676	0	0.0645476	0.0809877	0.0374693	0.0786868	0.0536027	0.0709779	0.031599	0.0508864	0.0359329	0.0587886	0.0481776	0.0559963	0.0718321	0.0587838	0.0481966	0.0787698	0.0483716	0.0601153	0.0533786	0.0342827	0.0488731	0.0573361	0.0550623	0.037782	0.0561265	0.0465841
Pingliangtai_LN	0.105881	0.0602357	0.0990663	0.0884841	0.106032	0.118489	0.0916781	0.0951269	0.089874	0.0742708	0.0910703	0.0802866	0.09699	0.0964834	0.0848797	0.14992	0.121178	0.115083	0.0771477	0.12349	0.0614933	0.164741	0.0489116	0.084221	0.104141	0.0697104	0.100059	0.081664	0.0979375	0.0672749	0.0866189	0.0707394	0.0892299	0.0779591	0.085893	0.0959937	0.0958191	0.0798136	0.102531	0.0787406	0.0960717	0.0944503	0.067373	0.0909847	0.0972067	0.095149	0.0777381	0.0835401	0.0709274
Boisman_MN	0.108444	0.0688542	0.102456	0.0911965	0.0768281	0.0864174	0.0943955	0.0732424	0.0738579	0.0676124	0.0744455	0.0714094	0.100983	0.10022	0.0832256	0.150046	0.12305	0.115332	0.0817665	0.122551	0.0538571	0.163253	0.0465841	0.0552842	0.10724	0.0742899	0.10456	0.086667	0.102023	0.068157	0.0848384	0.0732525	0.0885754	0.0808002	0.0873475	0.0996106	0.0938588	0.0813234	0.105397	0.0810564	0.0928647	0.090579	0.070899	0.088891	0.0949369	0.0929982	0.0766052	0.0884242	0
Lajia_LN	0.128897	0.0895876	0.121519	0.113948	0.122971	0.132554	0.111893	0.111576	0.107338	0.0938062	0.107645	0.100193	0.123057	0.12098	0.100444	0.177875	0.145985	0.138934	0.104462	0.147974	0.0554638	0.175485	0.0477196	0.0944912	0.127529	0.095857	0.124094	0.108027	0.120968	0.0901783	0.103713	0.0942191	0.106563	0.101534	0.105392	0.118509	0.108196	0.10059	0.125619	0.102691	0.108084	0.107845	0.0939295	0.104063	0.110854	0.109431	0.0961786	0.111087	0.07757
Wuzhuangguoliang_LN	0.129769	0.0952066	0.12539	0.114324	0.124285	0.132152	0.112065	0.114669	0.111523	0.0991744	0.110791	0.102099	0.126154	0.121589	0.103099	0.180624	0.150099	0.140201	0.106029	0.148243	0.0692283	0.193127	0.0442856	0.0767373	0.130028	0.0988578	0.12596	0.113013	0.124228	0.0909577	0.106009	0.0952698	0.111802	0.103863	0.111421	0.121931	0.111505	0.101928	0.126203	0.101197	0.109749	0.109356	0.102526	0.108183	0.110553	0.108415	0.0997296	0.112002	0.0788453
DevilsCave_N	0.151016	0.120886	0.144192	0.137708	0.125915	0.131238	0.138859	0.120697	0.118897	0.114728	0.120568	0.117113	0.144843	0.144151	0.124432	0.197074	0.166464	0.158711	0.129188	0.168674	0.0664811	0.198692	0.0645476	0	0.147757	0.12421	0.144522	0.132223	0.144359	0.118679	0.1269	0.122254	0.128021	0.127366	0.130126	0.141889	0.134139	0.127092	0.146068	0.127197	0.130691	0.134335	0.11989	0.132604	0.135528	0.134725	0.12097	0.135146	0.0552842
Wanggou_MN	0.172134	0.148877	0.165835	0.162351	0.171874	0.177183	0.160805	0.161261	0.154593	0.145267	0.159299	0.152053	0.167847	0.166568	0.147927	0.226593	0.193502	0.183394	0.15598	0.194808	0.0565021	0.207509	0.0353969	0.0944306	0.169643	0.148486	0.165838	0.158665	0.166728	0.14513	0.149784	0.151295	0.149722	0.151066	0.1523	0.162777	0.155339	0.150568	0.16767	0.151748	0.151744	0.158091	0.14575	0.157665	0.159298	0.158816	0.143003	0.156966	0.0738393
Xitoucun_LN	0.185365	0.162672	0.178012	0.175489	0.197044	0.199123	0.174117	0.183691	0.179134	0.169859	0.185145	0.173607	0.171675	0.180208	0.169125	0.222208	0.189061	0.183153	0.16143	0.189562	0.079738	0.217436	0.0441365	0.123467	0.1732	0.167988	0.170744	0.16965	0.175054	0.172266	0.17292	0.168516	0.1708	0.170928	0.174529	0.17099	0.182234	0.173263	0.172811	0.168982	0.176483	0.182696	0.169643	0.184807	0.184231	0.185333	0.166262	0.168583	0.0835438
Japan_Jomon	0.190741	0.171898	0.185517	0.184177	0.188221	0.182691	0.180411	0.180517	0.177952	0.16946	0.180718	0.173315	0.182844	0.188047	0.173303	0.229496	0.199985	0.191602	0.168155	0.199698	0.146572	0	0.128676	0.198692	0.185136	0.175666	0.180536	0.177198	0.183679	0.172651	0.174771	0.176345	0.172885	0.177859	0.178603	0.181325	0.180355	0.177374	0.182545	0.175617	0.174875	0.181032	0.174273	0.180445	0.182175	0.180924	0.166599	0.17965	0.163253
Tanshishan_LN	0.210187	0.198826	0.203686	0.205731	0.220055	0.219359	0.198647	0.208819	0.20161	0.196749	0.208157	0.199899	0.195948	0.205403	0.194189	0.251735	0.209841	0.207551	0.187207	0.215286	0.074039	0.224315	0.0398613	0.120212	0.195447	0.196514	0.192435	0.194893	0.199245	0.19991	0.196882	0.199252	0.193417	0.19758	0.199377	0.193838	0.207374	0.198786	0.195319	0.199425	0.198001	0.207542	0.201039	0.210865	0.208155	0.210757	0.190757	0.194208	0.0924126
[truncated: 37 more columns]

## Sheet: Table S3
Table S3. Outgroup_f3 values focused on the coastal Hmong-Mien people
Populations	Group	Group1	Latitude	Longitude	She_Guanshe	She_Shanyang	She_Pingshui	Gaoshan_Huaan
She_Pingshui	New	New	24.8536	117.373	0.311608	0.310699		0.303251
She_Shanyang	New	New	25.236	117.448	0.310415		0.310699	0.304156
She_HGDP	Hmong-Mien	Modern	27	119	0.306498	0.307269	0.30703	0.302549
Taiwan_Gongguan	Ancient	Ancient	22.675	121.49	0.305008	0.306294	0.303677	0.306655
Han_Hubei	Sinitic	Modern	30.5	114.3	0.304902	0.305332	0.304651	0.303519
Han_Shanghai	Sinitic	Modern	31.2	121.5	0.304893	0.305635	0.30475	0.303827
Gejia_Kaili	Hmong-Mien	Modern	26.5676	107.98	0.304722	0.305049	0.304439	0.303621
Han_Fujian	Sinitic	Modern	26.1	119.3	0.304477	0.305572	0.303939	0.303545
Han_Chongqing	Sinitic	Modern	29.3	106.3	0.303817	0.303912	0.303222	0.301392
Dongjia_Kaili	Hmong-Mien	Modern	26.4676	107.98	0.303783	0.304252	0.303576	0.301823
Han_Guangdong	Sinitic	Modern	23.2	113.2	0.303581	0.304417	0.30324	0.30302
Dong_Guizhou	Tai-Kadai	Modern	26.7	106.6	0.30338	0.303799	0.303084	0.302224
Hmong	Hmong-Mien	Modern	21.4	103	0.303347	0.303968	0.303316	0.301426
Dong_Hunan	Tai-Kadai	Modern	27.4	109.2	0.303346	0.303744	0.302647	0.302804
Gaoshan_Huaan	New	New	25.0101	117.541	0.303286	0.304156	0.303251	/
Maonan_Huanjiang	Tai-Kadai	Modern	24.8	108.3	0.303102	0.303365	0.302608	0.302233
Mulam_Luocheng	Tai-Kadai	Modern	24.8	108.9	0.302941	0.303144	0.302448	0.301715
Dao	Hmong-Mien	Modern	22.7	104.7	0.302928	0.303706	0.302804	0.301931
Xijia_Kaili	Hmong-Mien	Modern	26.5676	107.88	0.30291	0.303342	0.302528	0.301478
CoLao	Tai-Kadai	Modern	22.7	104.7	0.302882	0.303593	0.303002	0.302065
HonHaiCoTien_His	Ancient	Ancient	21.5506	107.261	0.302855	0.302675	0.299603	0.296728
Ami	Austronesian	Modern	22.8	121.2	0.302761	0.303038	0.302952	0.306903
Han_Jiangsu	Sinitic	Modern	32.1	118.8	0.302757	0.302792	0.302491	0.300981
Miao_HGDP	Hmong-Mien	Modern	28	109	0.302718	0.303504	0.302616	0.30185
Han_Nanchong	New	New	30.7815	106.119	0.302717	0.303212	0.302242	0.301284
Chuanqing_Bijie	Sinitic	Modern	27.2985	105.305	0.302714	0.303429	0.302584	0.300966
Zhuang_Guangxi	Tai-Kadai	Modern	22.8	108.4	0.302641	0.30297	0.302536	0.301726
Han_Zhejiang	Sinitic	Modern	30.3	120.2	0.30261	0.303355	0.303133	0.301159
Tujia_HGDP	Tibeto-Burman	Modern	29	109	0.30257	0.303109	0.302156	0.30108
TamHang_Unknown	Ancient	Ancient	20.645	104.29	0.30239	0.300914	0.301989	0.300564
LaChi	Tai-Kadai	Modern	22.7	104.7	0.302307	0.302586	0.301443	0.301306
Li_Hainan	Tai-Kadai	Modern	18.5	110	0.302289	0.302978	0.302222	0.301515
Han_Henan	Sinitic	Modern	34.8	113.6	0.302275	0.302085	0.301883	0.301021
Kankanaey	Austronesian	Modern	17.07	121.03	0.302274	0.303112	0.302779	0.305705
Han_Ankang	Modern	Modern	32.7089	109.029	0.302213	0.302784	0.302065	0.300317
Nung	Tai-Kadai	Modern	22.8	105	0.302134	0.302242	0.301647	0.301214
Tay	Tai-Kadai	Modern	11.7	108.4	0.302039	0.302219	0.301513	0.30062
Han_SichuanHO	Sinitic	Modern	30.7	104.1	0.301972	0.302654	0.301739	0.300683
Luoheguxiang_LBIA	Ancient	Ancient	33.872	113.919	0.301917	0.302166	0.301393	0.300634
Qiang_Daofu1	Tibeto-Burman	Modern	30.8	101.1	0.301902	0.301971	0.301849	0.30099
Han_Hanzhong	Modern	Modern	33.0969	107.024	0.301863	0.302515	0.301396	0.300421
Pingliangtai_LN	Ancient	Ancient	33.7086	114.922	0.301754	0.302204	0.300421	0.300323
PaThen	Hmong-Mien	Modern	22.4	104.7	0.301399	0.301905	0.301841	0.299689
Dai_HGDP	Tai-Kadai	Modern	21	100	0.30125	0.301056	0.300801	0.299439
Gelao_Longlin	Tai-Kadai	Modern	24.8	105.3	0.301094	0.301418	0.300925	0.299903
Chuanyun_H	Ancient	Ancient	25.6572	117.316	0.300965	0.299352	0.299912	0.299231
Han_Shangluo	Modern	Modern	33.8984	109.931	0.300883	0.30141	0.30059	0.299636
Han_Shandong	Sinitic	Modern	36.6	117	0.300793	0.301148	0.300329	0.299156
Korean	Japonic&Koreanic	Modern	37.6	127	0.300774	0.301507	0.299924	0.299097
Han_Baoji	Modern	Modern	34.3879	107.226	0.300697	0.30105	0.300192	0.299043
Atayal	Austronesian	Modern	24.6	121.3	0.300682	0.301137	0.300679	0.304168
Han_Xian	Modern	Modern	34.3536	108.942	0.300669	0.301123	0.300443	0.299241
Vietnamese	Austroasiatic	Modern	21.03	105.85	0.300598	0.300871	0.300935	0.299886
Muong	Austroasiatic	Modern	20.7	105.6	0.300591	0.30096	0.300261	0.299737
Tibetan_Xinlong	Tibeto-Burman	Modern	31	100.3	0.300546	0.301287	0.300313	0.299458
Han_Weinan	Modern	Modern	34.5099	109.521	0.300428	0.300809	0.299995	0.298749
Taiwan_Hanben	Ancient	Ancient	24.3278	121.766	0.300404	0.30065	0.300328	0.302729
Kinh_Vietnam	Austroasiatic	Modern	22	106.9	0.300341	0.300533	0.299975	0.299355
Qiang_Danba1	Tibeto-Burman	Modern	30.7	101.9	0.300273	0.300533	0.299698	0.29739
Han_Shanxi	Sinitic	Modern	37.9	112.5	0.300238	0.300412	0.299866	0.298447
Longtoushan_BA	Ancient	Ancient	43.0597	118.319	0.300065	0.299989	0.298609	0.296883
Haojiatai_LN	Ancient	Ancient	33.5822	114.022	0.299976	0.299148	0.299111	0.298567
BoY	Tai-Kadai	Modern	22.7	104.1	0.29996	0.300543	0.299813	0.299077
Jinchankou_LN	Ancient	Ancient	36.9196	102.532	0.299921	0.300231	0.297882	0.297557
Kinh_HoChiMinh1K	Austroasiatic	Modern	21.2	106	0.299859	0.300338	0.299854	0.299274
Jiaozuoniecun_LBIA	Ancient	Ancient	35.1708	113.155	0.299811	0.299913	0.298669	0.2982
Han_Xianyang	Modern	Modern	34.336	108.715	0.299805	0.300457	0.299221	0.298244
Dacaozi_IA	Ancient	Ancient	36.531	101.962	0.299711	0.300875	0.299429	0.298838
LoLo	Tibeto-Burman	Modern	23.1	105.4	0.299706	0.300254	0.299181	0.298377
Hui_Boshu	New	New	31.1372	105.284	0.299692	0.300185	0.299042	0.297901
Erdaojingzi_LN	Ancient	Ancient	42.0996	118.948	0.299638	0.299483	0.298332	0.297382
Wadian_LN	Ancient	Ancient	34.1784	113.372	0.299523	0.300102	0.299286	0.298259
Japanese_HGDP	Japonic&Koreanic	Modern	36.5	138	0.299466	0.300016	0.299094	0.298054
Han_YulinSX	Modern	Modern	38.3188	109.748	0.299443	0.29973	0.298757	0.297623
Han_Yanan	Modern	Modern	36.6179	109.509	0.299408	0.300221	0.299022	0.297986
PhuLa	Tibeto-Burman	Modern	22.7	104.1	0.299317	0.299684	0.299178	0.297804
Kinabatagan_His	Ancient	Ancient	6.45828	116.97	0.299155	0.299027	0.298524	0.302847
Xiaowu_MN	Ancient	Ancient	34.5646	110.978	0.298834	0.299165	0.29801	0.297332
Kinh_HGDP	Austroasiatic	Modern	21	105.9	0.298671	0.299209	0.2989	0.297897
Wanggou_MN	Ancient	Ancient	34.8192	113.396	0.298233	0.298781	0.298195	0.297143
Miaozigou_MN	Ancient	Ancient	40.7575	113.354	0.29803	0.298053	0.294851	0.292287
Murut	Austronesian	Modern	4.62	115.14	0.29781	0.298398	0.298312	0.299694
XiongNu	Ancient	Ancient	48.0178	101.353	0.29781	0.298017	0.296811	0.297024
Ilocano	Austronesian	Modern	14.6	120.98	0.297806	0.297745	0.297852	0.299546
Lahu_HGDP	Tibeto-Burman	Modern	22	100	0.297792	0.297787	0.297204	0.296283
Nagsabaran_His	Ancient	Ancient	18.1742	121.275	0.297752	0.295404	0.293899	0.282937
Naxi_HGDP	Tibeto-Burman	Modern	26	100	0.297484	0.298288	0.297677	0.296366
Lajia_LN	Ancient	Ancient	35.8612	102.812	0.297464	0.298377	0.296549	0.296251
Haojiatai_LBIA	Ancient	Ancient	33.5922	114.022	0.297364	0.298223	0.296226	0.295389
Bianbian_EN	Ancient	Ancient	36.0547	118.482	0.297253	0.296453	0.294774	0.295246
Yi_HGDP	Tibeto-Burman	Modern	28	103	0.297093	0.297819	0.296838	0.295041
Vietnam_Lahu	Tibeto-Burman	Modern	22.4	102.7	0.296906	0.297396	0.296549	0.295257
NuiNap_BA_all	Ancient	Ancient	21.8615	102.832	0.296904	0.295345	0.293865	0.292957
Qiang_Danba	Tibeto-Burman	Modern	30.8	101.9	0.296673	0.296764	0.295752	0.29402
HaNhi	Tibeto-Burman	Modern	22.4	102.7	0.296596	0.297213	0.296643	0.295084
Shimao_LN	Ancient	Ancient	38.5665	110.31	0.296362	0.297691	0.29736	0.294771
Dusun	Austronesian	Modern	4.71	114.67	0.296356	0.296827	0.296231	0.297593
Cong	Tibeto-Burman	Modern	22.45	102.75	0.29625	0.297125	0.296004	0.294972
Sila	Tibeto-Burman	Modern	22.4	102.7	0.2961	0.29665	0.295418	0.295307
Yugur_Sunan	Mongolic	Modern	38.9	99.6	0.295887	0.296226	0.295528	0.294451
Xibo_HGDP	Tungusic	Modern	43.4979	81.5	0.295673	0.296297	0.295156	0.293858
Banlashan_MN	Ancient	Ancient	41.4147	120.274	0.295647	0.297421	0.295353	0.292944
TibetanHO_Yunnan	Tibeto-Burman	Modern	27.8	99.7	0.295565	0.295931	0.295331	0.294112
NuiNap_BA_Hc	Ancient	Ancient	21.9615	102.832	0.295525	0.294915	0.291347	0.291022
Mogolian_HGDP	Mongolic	Modern	45	111	0.295319	0.295076	0.294684	0.293091
Tibetan_Yajiang	Tibeto-Burman	Modern	30	101	0.295305	0.295665	0.295091	0.293234
Qiang_Daofu	Tibeto-Burman	Modern	30.9	101.1	0.295125	0.295558	0.294581	0.292333
Mang	Austroasiatic	Modern	22.4	102.7	0.295116	0.295299	0.294427	0.294088
Boshan_EN	Ancient	Ancient	36.5041	117.838	0.29484	0.295599	0.293669	0.294256
Liangdao2_EN	Ancient	Ancient	26.4	120.2	0.294824	0.294307	0.294884	0.294719
Hezhen_HGDP	Tungusic	Modern	47.4976	133.5	0.294816	0.295245	0.294146	0.292726
Mogushan_Xianbei_IA	Ancient	Ancient	49.1771	117.764	0.294764	0.296279	0.296607	0.29565
Negidal	Tungusic	Modern	52.47	136.59	0.294619	0.29429	0.293881	0.292686
Suogang_LN	Ancient	Ancient	23.5	119.6	0.294534	0.296487	0.294316	0.302208
SupuHujung_His	Ancient	Ancient	5.94963	117.258	0.294492	0.294931	0.296787	0.296454
DevilsCave_N	Ancient	Ancient	44.797	134.622	0.294335	0.295315	0.294473	0.29183
Tibetan_Xinlong1	Tibeto-Burman	Modern	31.1	100.3	0.29429	0.294518	0.292766	0.292162
Daur_HGDP	Mongolic	Modern	48.4975	124	0.294282	0.294799	0.294044	0.292377
Oroqen_HGDP	Tungusic	Modern	50.4339	126.5	0.294023	0.294386	0.293311	0.292138
Thai	Tai-Kadai	Modern	13.8	100.5	0.29395	0.294256	0.294096	0.292868
Nanai	Tungusic	Modern	49.44	136.51	0.293859	0.294554	0.293282	0.291711
KhoMu	Austroasiatic	Modern	21.4	103	0.293675	0.293886	0.29347	0.292197
Xiaojingshan_EN	Ancient	Ancient	36.833	117.541	0.293603	0.29305	0.291973	0.291105
Boisman_MN	Ancient	Ancient	42.7894	131.276	0.293588	0.293644	0.292879	0.290841
Haminmangha_MN	Ancient	Ancient	44.0355	121.995	0.293428	0.293434	0.292131	0.288233
Evenk_FarEast	Tungusic	Modern	54.7	135.3	0.293306	0.294447	0.293452	0.291488
Ulchi	Tungusic	Modern	52.37	140.45	0.293	0.293495	0.292731	0.291072
Mebrak_2125BP	Ancient	Ancient	28.7071	82.3315	0.292881	0.293614	0.292879	0.290829
Tibetan_Nagqu	Tibeto-Burman	Modern	31.5	92.1	0.292718	0.293341	0.292016	0.289827
Htin_Mal	Austroasiatic	Modern	19.3865	100.201	0.292472	0.292619	0.292382	0.290273
Tagalog	Austronesian	Modern	13.76	121.06	0.292459	0.293056	0.292664	0.29428
Tu_HGDP	Mongolic	Modern	36	101	0.292299	0.29288	0.292344	0.290295
Baoan_Jishishan	Mongolic	Modern	35.7	102.8	0.292294	0.29256	0.291743	0.290305
Tanshishan_LN	Ancient	Ancient	26.1463	119.158	0.292182	0.293716	0.293404	0.294958
Nivkh	Others	Modern	52.85	141.25	0.29218	0.292682	0.29153	0.29062
Tibetan_Chamdo	Tibeto-Burman	Modern	31.1	97.2	0.292043	0.292418	0.291432	0.289313
Chokhopani_2700BP	Ancient	Ancient	29.0499	81.2437	0.291924	0.292156	0.292257	0.287477
Sherpa_Nepal	Tibeto-Burman	Modern	27.4	85.3	0.291659	0.292061	0.291624	0.288902
Tibetan_Gannan	Tibeto-Burman	Modern	35	102.9	0.291601	0.291929	0.291657	0.289653
Visayan	Austronesian	Modern	9.76	125.51	0.291571	0.291925	0.291863	0.293825
Xiaogao_EN	Ancient	Ancient	36.8273	117.954	0.291253	0.290604	0.291961	0.289012
Tibetan_Xunhua	Tibeto-Burman	Modern	35.8	102.5	0.291191	0.291434	0.29003	0.288635
lateMed_Khitan	Ancient	Ancient	47.8547	104.046	0.291088	0.289493	0.290142	0.289434
Tibetan_Shigatse	Tibeto-Burman	Modern	29.3	88.9	0.291077	0.291445	0.290713	0.288718
Zhalainuoer_EN	Ancient	Ancient	49.1771	117.764	0.291032	0.291984	0.28871	0.290018
NuiNap_BA	Ancient	Ancient	21.7615	102.832	0.290906	0.292132	0.290339	0.29184
Tibetan_Lhasa	Tibeto-Burman	Modern	30	91.1	0.290876	0.291203	0.290527	0.288847
Tibetan_Shannan	Tibeto-Burman	Modern	29.2	91.8	0.290489	0.290953	0.289995	0.287634
Tibetan_Gangcha	Tibeto-Burman	Modern	37.3	100.2	0.28993	0.290206	0.28921	0.28745
Mongolia_LBA_2_Ulaanzukh	Ancient	Ancient	46.77	111.6	0.289899	0.290325	0.289712	0.286425
Mlabri	Austroasiatic	Modern	18.9122	101.348	0.289846	0.289559	0.289146	0.287535
Rai_Nepal	Tibeto-Burman	Modern	27.4	85.3	0.289777	0.290404	0.289279	0.28728
Dungan	Sinitic	Modern	41.3	69.27	0.289651	0.289886	0.289212	0.287702
Ulaanzuukh_SlabGrave	Ancient	Ancient	46.2841	111.768	0.289585	0.290156	0.28931	0.287389
Samdzong_1500BP	Ancient	Ancient	29.1499	83.6172	0.28946	0.289307	0.288716	0.286729
Dongxiang_Linxia	Mongolic	Modern	35.6	103.2	0.2889	0.289168	0.288385	0.286798
Xitoucun_LN	Ancient	Ancient	26.2272	119.077	0.288583	0.289767	0.289874	0.291055
Mongolia_N_East	Ancient	Ancient	48.29	115.1	0.288218	0.288312	0.287962	0.284675
NamTun_LN	Ancient	Ancient	19.8	105.8	0.288102	0.29142	0.288491	0.291297
Liangdao1_EN	Ancient	Ancient	26.3	120.2	0.288006	0.289185	0.287939	0.289521
Yumin_EN	Ancient	Ancient	42.01	114.21	0.287917	0.287117	0.286066	0.285156
Mongolia_N_North	Ancient	Ancient	49.3925	102.703	0.287828	0.288248	0.286394	0.284781
lateXiongnu_han	Ancient	Ancient	47.7993	102.361	0.28776	0.28807	0.287364	0.285892
Cambodian	Austroasiatic	Modern	12	105	0.287759	0.288134	0.287878	0.286892
Mongolia_EIA_1_SlabGrave	Ancient	Ancient	47.19	109.19	0.287574	0.287868	0.287811	0.285383
Cham	Austronesian	Modern	11.5	108.9	0.287061	0.28743	0.287162	0.285652
Salar_Xunhua	Turkic	Modern	35.8	102.5	0.286875	0.286798	0.286082	0.284226
BanChiang_BA	Ancient	Ancient	17.4079	103.24	0.286551	0.280126	0.284202	0.277648
Gurung_Nepal	Tibeto-Burman	Modern	27.4	86.2	0.286406	0.286909	0.28609	0.283991
Fofonovo_EN	Ancient	Ancient	52.0484	106.766	0.286369	0.285426	0.285627	0.284667
GuaCha_LN	Ancient	Ancient	5.15464	101.629	0.286176	0.285456	0.285944	0.283994
TamHang_BA	Ancient	Ancient	20.645	104.29	0.286016	0.284241	0.287242	0.283877
Khamnegan	Mongolic	Modern	50.68	114.6	0.285909	0.286436	0.285304	0.283671
ManBac_LN_all	Ancient	Ancient	20.1333	105.983	0.285864	0.284522	0.281793	0.283392
eastMongolia_preBA	Ancient	Ancient	48.0704	114.666	0.285755	0.287419	0.285103	0.284113
Malay	Austronesian	Modern	1.35	103.82	0.285666	0.286093	0.285769	0.286123
Wuqi_EN	Ancient	Ancient	49.1771	117.764	0.285524	0.284157	0.285707	0.279715
Giarai	Austronesian	Modern	13.8	107.7	0.285123	0.285816	0.285534	0.284347
Evenk_Transbaikal	Tungusic	Modern	56.9	118.2	0.285049	0.2856	0.284423	0.282453
Buryat_Duldurginsky	Mongolic	Modern	50.68	113.59	0.284599	0.284633	0.28426	0.281947
LongLongRak_IA	Ancient	Ancient	17.4079	103.24	0.284549	0.28599	0.285302	0.286889
TamPaPing_LNBA	Ancient	Ancient	21.0428	105.596	0.284452	0.285676	0.285585	0.28345
Ede	Austronesian	Modern	12.9	108.9	0.283809	0.284057	0.284277	0.283326
Mongol_Sainnoyon	Mongolic	Modern	47	101	0.283798	0.283947	0.283741	0.282105
Mongol_Zasagt	Mongolic	Modern	48	96	0.283715	0.283852	0.283306	0.281544
Mongol_Minorities	Mongolic	Modern	47.3571	108.351	0.283559	0.283815	0.282939	0.28158
MaiDaDieu_LN	Ancient	Ancient	20.1333	105.983	0.283536	0.284191	0.28072	0.283706
Buryat_Aginsky	Mongolic	Modern	51.11	114.54	0.283499	0.283816	0.283234	0.281738
Koryak	Chukotko-Kamchatkan	Modern	57.2	156.9	0.283038	0.283728	0.28246	0.280492
ManBac_LN	Ancient	Ancient	19.8454	105.764	0.282706	0.280178	0.27904	0.278125
Buryat_Zakamensky	Mongolic	Modern	50.88	103.43	0.282383	0.282672	0.282309	0.280924
lateMed_Mongol	Ancient	Ancient	46.6289	105.281	0.282325	0.282761	0.282174	0.280673
Mongol_Uuld	Mongolic	Modern	48.95	91.16	0.281946	0.282149	0.281496	0.280143
Buryat_Selenginsky	Mongolic	Modern	52.61	109.85	0.281552	0.281537	0.281004	0.2792
HonHaiCoTien_LN	Ancient	Ancient	21.4506	107.261	0.281479	0.28747	0.281314	0.284715
Buryat_Bohansky	Mongolic	Modern	57.3	105.69	0.280774	0.280704	0.280186	0.278264
Buryat_Ehirit	Mongolic	Modern	57.3	105.69	0.280661	0.281096	0.280471	0.27939
Tamang_Nepal	Tibeto-Burman	Modern	27.4	86.2	0.280163	0.280622	0.279993	0.278563
lateXiongnu	Ancient	Ancient	47.9233	105.072	0.280037	0.280372	0.279103	0.277896
Chemurchek_northAlai	Ancient	Ancient	49.355	89.0286	0.279587	0.279163	0.279169	0.279154
earlyXiongnu_rest	Ancient	Ancient	49.2747	101.496	0.279303	0.278748	0.278853	0.276694
Kalmyk	Mongolic	Modern	46.1694	45.3428	0.279298	0.279164	0.278663	0.2765
Mongolia_LBA_4_CenterWest	Ancient	Ancient	45.9185	100.833	0.278856	0.279185	0.278365	0.277085
Zhalainuoer_IA	Ancient	Ancient	49.1671	117.764	0.278724	0.277479	0.27659	0.28735
Tofalar	Turkic	Modern	54.2176	96.976	0.278437	0.278382	0.277524	0.276581
Tuvinian	Turkic	Modern	50.2596	95.1603	0.278339	0.278787	0.278078	0.276315
Oakaie_LNBA	Ancient	Ancient	21.5	95.6167	0.276862	0.271538	0.266268	0.264964
Qihe_EN	Ancient	Ancient	25.4644	117.663	0.276729	0.276406	0.27623	0.277455
Khovsgol_LBA	Ancient	Ancient	49.6568	99.7267	0.276419	0.276233	0.275956	0.273984
Shirenzigou_IA_E	Ancient	Ancient	43.5897	93.1667	0.276323	0.278346	0.273964	0.275226
Mongolia_EBA_1_Ulgii	Ancient	Ancient	49.3	88.83	0.276037	0.276253	0.276016	0.274025
BanChiang_IA	Ancient	Ancient	17.4079	103.34	0.273586	0.280406	0.285974	0.264042
Kusunda	Others	Modern	28.0725	82.543	0.272306	0.272427	0.272026	0.270428
Kazakh_Aksay	Turkic	Modern	38.5	94.3	0.272018	0.272147	0.271581	0.270569
Japan_Jomon	Ancient	Ancient	35.55	140.157	0.272011	0.27244	0.271628	0.271521
Altaian	Turkic	Modern	51.9	85.95	0.271769	0.271976	0.271673	0.269994
Khakass_Kachins	Turkic	Modern	55	89	0.271397	0.271848	0.271454	0.270023
BanChiang_BA_all	Ancient	Ancient	17.3079	103.24	0.271196	0.268806	0.26998	0.26408
Khakass_Koibals	Turkic	Modern	53	90	0.270769	0.271493	0.270849	0.269739
LoyangUjung_IA1	Ancient	Ancient	4.6127	96.2883	0.270369	0.273828	0.271371	0.271381
LoyangUjung_IA2	Ancient	Ancient	4.7127	96.2883	0.270003	0.267085	0.265661	0.274878
Kyrgyz_Urumqi	Turkic	Modern	43.8	87.7	0.268901	0.26902	0.268239	0.267115
Even	Tungusic	Modern	57.53	135.88	0.26727	0.267462	0.267155	0.264859
Kirghiz	Turkic	Modern	55	89	0.266521	0.266991	0.266492	0.265989
Khakass_Sagai	Turkic	Modern	53	90	0.264196	0.264629	0.263913	0.262825
earlyMed_Turk	Ancient	Ancient	47.9551	104.642	0.264183	0.263763	0.26367	0.262684
Kazakh	Turkic	Modern	38.5	94.3	0.264156	0.264314	0.263874	0.262538
Tharu_Nepal	Indo-European	Modern	27.4	86.2	0.263105	0.263335	0.263278	0.261748
Shor_Khakassia	Turkic	Modern	53.3	90	0.262685	0.263367	0.262815	0.261553
Shor_Mountain	Turkic	Modern	52.75	88	0.262601	0.262825	0.262309	0.260986
Tubalar	Turkic	Modern	51.1333	87	0.261653	0.26191	0.261482	0.26019
Newar_Nepal	Tibeto-Burman	Modern	27.4	85.3	0.26114	0.261867	0.26112	0.259361
Altaian_Chelkans	Turkic	Modern	52.33	86.97	0.260758	0.260812	0.260332	0.258506
Uyghur_HGDP	Turkic	Modern	44	81	0.257534	0.257582	0.257268	0.256173
Karakalpak	Turkic	Modern	43	59	0.257404	0.25757	0.257197	0.255719
Nogai2	Turkic	Modern	44.4	41.5	0.257239	0.257357	0.257223	0.255497
Shirenzigou_IA	Ancient	Ancient	43.6097	93.1667	0.255787	0.256386	0.25606	0.253877
Mansi	Uralic	Modern	60.2	66.47	0.255441	0.255765	0.255252	0.253783
Tatar_Zabolotniye	Turkic	Modern	58.41	67.46	0.25396	0.253799	0.253388	0.25181
Tatar_Siberian	Turkic	Modern	56.89	66.52	0.251479	0.251487	0.251146	0.250028
Tlingit	Others	Modern	55.18	166	0.250879	0.25043	0.250105	0.248222
Mongolia_LBA_3_MongunTaiga	Ancient	Ancient	47.069	91.83	0.249243	0.248059	0.248194	0.24608
Mongolia_EIA_4_Sagly	Ancient	Ancient	49.96	92.05	0.248414	0.248485	0.248157	0.247131
Altai_MLBA	Ancient	Ancient	47.06	91.8425	0.248386	0.248468	0.248026	0.246582
Bashkir_south	Turkic	Modern	52.67	56.55	0.247765	0.247756	0.247582	0.246453
earlyMed_Uigur	Ancient	Ancient	47.1108	102.079	0.24765	0.247495	0.246727	0.245737
Chandman_IA	Ancient	Ancient	49.9971	92.054	0.244486	0.244538	0.244205	0.24405
Uzbek_Khorezm	Turkic	Modern	41.55	60.63	0.244477	0.244484	0.244339	0.243246
China_Tianyuan	Ancient	Ancient	39.6504	115.879	0.244415	0.242678	0.245065	0.244247
Shirenzigou_IA_W	Ancient	Ancient	43.6197	93.1667	0.244254	0.24104	0.242361	0.24211
Uzbek_Tashkent	Turkic	Modern	41.3	69.27	0.24388	0.243997	0.244297	0.243026
Aleut	Eskimo–Aleut	Modern	53	158.65	0.243822	0.243374	0.243136	0.242344
earlyXiongnu_west	Ancient	Ancient	47.8131	93.5718	0.242417	0.242439	0.241231	0.240861
PhaFaen_Hoabinhian	Ancient	Ancient	18.3773	103.152	0.240769	0.242459	0.241363	0.239998
Bashkir_central	Turkic	Modern	52.58	58.32	0.23939	0.239459	0.239362	0.237988
GuaCha_Hoabinhian	Ancient	Ancient	5.05464	101.629	0.238561	0.239697	0.235263	0.238237
Udmurt	Uralic	Modern	56.09	52.37	0.236823	0.236998	0.237055	0.235354
Bashkir_north	Turkic	Modern	54.52	56.93	0.236384	0.236521	0.236217	0.235011
Chuvash	Turkic	Modern	56.1103	47.2511	0.234554	0.234748	0.234858	0.233743
Nogai	Turkic	Modern	44.3725	41.9376	0.233599	0.234249	0.233613	0.233135
Tatar_Kazan	Turkic	Modern	55.23	52.58	0.232685	0.232645	0.232397	0.23133
lateXiongnu_sarmatian	Ancient	Ancient	45.6289	105.281	0.230396	0.230546	0.23035	0.229692
Tatar_Mishar	Turkic	Modern	55	48.5	0.229591	0.229472	0.229574	0.228009
Tajik_Mountain	Indo-European	Modern	39.37	68.52	0.229461	0.229201	0.229418	0.227868
Tajik_Lowland	Indo-European	Modern	37.9	69.77	0.228216	0.22813	0.227817	0.2272
Veps	Uralic	Modern	61.27	35.02	0.225193	0.225084	0.224867	0.22422
Karelian	Uralic	Modern	60.12	31.1	0.224299	0.22413	0.223955	0.22312
Tajik	Indo-European	Modern	36.7167	71.6	0.224232	0.22405	0.223884	0.223019
Chemurchek_southAltai	Ancient	Ancient	46.1211	91.5718	0.224047	0.224661	0.224244	0.223641
Russian_HGDP	Indo-European	Modern	61	41	0.223759	0.223535	0.223711	0.222437
Russian_Krasnoborsky	Indo-European	Modern	61.56	45.94	0.223598	0.223781	0.223793	0.222543
Mordovian	Uralic	Modern	46.38	29.87	0.223174	0.223107	0.223114	0.222244
Abazin	Caucasian	Modern	44.15	42.2	0.222384	0.222575	0.222469	0.221741
Circassian	Caucasian	Modern	44.2	41.83	0.221074	0.221144	0.220988	0.220268
Kabardinian	Caucasian	Modern	43.41	43.32	0.220682	0.220735	0.220562	0.219682
Ossetian	Indo-European	Modern	43.0167	44.65	0.220195	0.220135	0.220133	0.219158
Afanasievo_Mongolia	Ancient	Ancient	46.3056	100.761	0.219732	0.219909	0.218964	0.217932
Russian	Indo-European	Modern	61	40	0.219052	0.218898	0.219057	0.218223
Adygei	Caucasian	Modern	45	40.22	0.21874	0.218869	0.218891	0.217991
Ingushian	Caucasian	Modern	43.52	44.58	0.218696	0.219041	0.218996	0.217901
Kumyk	Turkic	Modern	43.25	46.5833	0.218512	0.218487	0.218759	0.217817
Lak	Caucasian	Modern	42.17	47.12	0.218318	0.218638	0.218791	0.217797
Ukrainian	Indo-European	Modern	50.2871	31.5574	0.218119	0.217921	0.21829	0.21751
Kubachinian	Caucasian	Modern	42.08	47.58	0.217623	0.217589	0.217215	0.217084
She_Guanshe	New	New	24.9327	117.564		0.310415	0.311608	0.303286

## Sheet: Table S4
Table S4. Admixture signatures inferred from the admixture-f3-statistics in the form of f3(source1, source2; targeted populations)
Source1	Source2	Target	f_3	std.err	Z	SNPs		Source1	Source2	Target	f_3	std.err	Z	SNPs		Source1	Source2	Target	f_3	std.err	Z	SNPs		Source1	Source2	Target	f_3	std.err	Z	SNPs
Xiaowu_MN	ManBac_LN	She_Shanyang	-0.009443	0.005516	-1.712	10549		Shirenzigou_IA_E	BanChiang_BA_all	She_Guanshe	-0.091683	0.03209	-2.857	231		LoyangUjung_IA1	Oakaie_LNBA	She_Pingshui	-0.215096	0.077372	-2.78	25		Ami	Han_Weinan	Gaoshan_Huaan	-0.005493	0.000649	-8.468	65578
Shimao_LN	Kinabatagan_His	She_Shanyang	-0.004864	0.002954	-1.647	24357		Bianbian_EN	TamHang_BA	She_Guanshe	-0.00692	0.006033	-1.147	10352		Shimao_LN	Kinabatagan_His	She_Pingshui	-0.005634	0.003113	-1.81	22827		Ami	Han_YulinSX	Gaoshan_Huaan	-0.005399	0.000645	-8.365	66107
Bianbian_EN	TamHang_BA	She_Shanyang	-0.008201	0.006172	-1.329	10280		Xiaowu_MN	ManBac_LN	She_Guanshe	-0.006286	0.005521	-1.139	10579		Xiaowu_MN	ManBac_LN_all	She_Pingshui	-0.006792	0.004117	-1.65	16930		Ami	Han_Xian	Gaoshan_Huaan	-0.005307	0.000638	-8.32	67336
Xiaowu_MN	India_RoopkundC	She_Shanyang	-0.004706	0.003925	-1.199	22543		Haminmangha_MN	NuiNap_BA_Hc	She_Guanshe	-0.003876	0.005364	-0.722	10969		Liangdao2_EN	Longtoushan_BA	She_Pingshui	-0.003935	0.003264	-1.205	28330		Ami	Han_Yanan	Gaoshan_Huaan	-0.005607	0.000687	-8.167	63622
Xiaowu_MN	HonHaiCoTien_His	She_Shanyang	-0.005418	0.005072	-1.068	12950		Xiaowu_MN	HonHaiCoTien_His	She_Guanshe	-0.00186	0.005069	-0.367	13010		Ilocano	Shimao_LN	She_Pingshui	-0.001577	0.001359	-1.161	57928		Ami	Han_Shangluo	Gaoshan_Huaan	-0.005228	0.000681	-7.676	63172
Li_Hainan	Miaozigou_MN	She_Shanyang	-0.001959	0.001933	-1.014	17010		Haminmangha_MN	India_RoopkundC	She_Guanshe	-0.001545	0.005137	-0.301	13848		Haminmangha_MN	NuiNap_BA_Hc	She_Pingshui	-0.006041	0.005519	-1.094	10209		Ami	Han_Baoji	Gaoshan_Huaan	-0.005103	0.000666	-7.661	65116
Miaozigou_MN	Xitoucun_LN	She_Shanyang	-0.004765	0.004738	-1.006	10189		Liangdao2_EN	Longtoushan_BA	She_Guanshe	-0.00063	0.003089	-0.204	30385		Han_Shanghai	India_RoopkundC	She_Pingshui	-0.002443	0.002266	-1.078	21781		Ami	Tibetan_Yajiang	Gaoshan_Huaan	-0.005695	0.000748	-7.609	62704
Haminmangha_MN	NuiNap_BA_Hc	She_Shanyang	-0.004802	0.00531	-0.904	10946		Xiaowu_MN	ManBac_LN_all	She_Guanshe	-0.000653	0.00404	-0.162	18122		Ilocano	Zhalainuoer_EN	She_Pingshui	-0.003602	0.003356	-1.074	10507		Ami	Han_Xianyang	Gaoshan_Huaan	-0.005148	0.000677	-7.606	64254
Haojiatai_LBIA	HonHaiCoTien_His	She_Shanyang	-0.004907	0.005477	-0.896	10511		Haojiatai_LBIA	HonHaiCoTien_His	She_Guanshe	-0.000635	0.005609	-0.113	10558		Xiaowu_MN	India_RoopkundC	She_Pingshui	-0.003807	0.004121	-0.924	21062		Ami	Qiang_Daofu	Gaoshan_Huaan	-0.005756	0.000772	-7.456	63045
Ilocano	Zhalainuoer_EN	She_Shanyang	-0.002666	0.003044	-0.876	11085		Shimao_LN	Kinabatagan_His	She_Guanshe	-0.000176	0.002965	-0.059	24425		Xiaowu_MN	HonHaiCoTien_His	She_Pingshui	-0.004808	0.005224	-0.92	12139		Ami	Tibetan_Chamdo	Gaoshan_Huaan	-0.005393	0.000729	-7.4	63946
Xiaowu_MN	ManBac_LN_all	She_Shanyang	-0.003483	0.004042	-0.862	18065		Miaozigou_MN	Xitoucun_LN	She_Guanshe	0.000113	0.004831	0.023	10226		Chuanyun_H	Longtoushan_BA	She_Pingshui	-0.004535	0.004999	-0.907	11573		Ami	Tibetan_Shigatse	Gaoshan_Huaan	-0.005272	0.000722	-7.299	63822
Miaozigou_MN	TamPaPing_LNBA	She_Shanyang	-0.004428	0.005161	-0.858	12224		Xiaowu_MN	India_RoopkundC	She_Guanshe	0.000281	0.004087	0.069	22674		Wadian_LN	India_RoopkundC	She_Pingshui	-0.002367	0.003131	-0.756	21453		Ami	Tibetan_Gangcha	Gaoshan_Huaan	-0.005077	0.0007	-7.257	65649
Haminmangha_MN	India_RoopkundC	She_Shanyang	-0.004199	0.005056	-0.831	13754		Chuanyun_H	Longtoushan_BA	She_Guanshe	0.000637	0.004804	0.133	12409		Tanshishan_LN	Chokhopani_2700BP	She_Pingshui	-0.00259	0.003535	-0.733	24018		Ami	Yugur_Sunan	Gaoshan_Huaan	-0.004745	0.000668	-7.106	65083
Taiwan_Gongguan	Xiaowu_MN	She_Shanyang	-0.002309	0.002886	-0.8	39126		Haminmangha_MN	NuiNap_BA_all	She_Guanshe	0.00087	0.00417	0.209	18622		Banlashan_MN	TamHang_BA	She_Pingshui	-0.003031	0.004146	-0.731	14685		Ami	TibetanHO_Yunnan	Gaoshan_Huaan	-0.005804	0.000823	-7.054	61383
Mlabri	Miaozigou_MN	She_Shanyang	-0.002146	0.002778	-0.773	16754		Longtoushan_BA	NuiNap_BA_Hc	She_Guanshe	0.001255	0.005281	0.238	10643		Haminmangha_MN	India_RoopkundC	She_Pingshui	-0.003946	0.005418	-0.728	12838		Ami	Buryat_Zakamensky	Gaoshan_Huaan	-0.005497	0.00078	-7.046	63342
Miaozigou_MN	Taiwan_Gongguan	She_Shanyang	-0.003444	0.005367	-0.642	11457		Miaozigou_MN	TamPaPing_LNBA	She_Guanshe	0.001339	0.004972	0.269	12258		Banlashan_MN	Tonga_2500BP	She_Pingshui	-0.002133	0.003009	-0.709	23334		Ami	Xinancheng_WZML	Gaoshan_Huaan	-0.004934	0.000712	-6.929	61807
Ilocano	Miaozigou_MN	She_Shanyang	-0.001583	0.00248	-0.638	16820		Ilocano	Zhalainuoer_EN	She_Guanshe	0.000868	0.003085	0.281	11073		Dacaozi_IA	TamHang_BA	She_Pingshui	-0.002685	0.003798	-0.707	14363		Ami	Naxi_HGDP	Gaoshan_Huaan	-0.004881	0.000707	-6.904	63226
Tanshishan_LN	Chokhopani_2700BP	She_Shanyang	-0.001746	0.003531	-0.495	25673		Miaozigou_MN	Taiwan_Gongguan	She_Guanshe	0.002249	0.005505	0.409	11498		Jiaozuoniecun_LBIA	TamHang_BA	She_Pingshui	-0.002897	0.00421	-0.688	13650		Ami	Baoan_Jishishan	Gaoshan_Huaan	-0.004791	0.000714	-6.709	64164
Banlashan_MN	Tonga_2500BP	She_Shanyang	-0.001409	0.002872	-0.491	24852		Miaozigou_MN	GuaCha_LN	She_Guanshe	0.002105	0.004681	0.45	13657		Han_Shanghai	TamHang_BA	She_Pingshui	-0.001664	0.002658	-0.626	15019		Ami	Han_Henan	Gaoshan_Huaan	-0.00504	0.000752	-6.706	61796
Banlashan_MN	HonHaiCoTien_His	She_Shanyang	-0.001683	0.004362	-0.386	13119		Chokhopani_2700BP	ManBac_LN	She_Guanshe	0.002727	0.00598	0.456	10669		Haojiatai_LN	India_RoopkundC	She_Pingshui	-0.002312	0.004036	-0.573	16438		Ami	Wanggou_MN	Gaoshan_Huaan	-0.007744	0.001161	-6.671	49815
Haminmangha_MN	NuiNap_BA_all	She_Shanyang	-0.001577	0.004163	-0.379	18589		Fofonovo_EN	MaiDaDieu_LN	She_Guanshe	0.002742	0.005745	0.477	10198		Taiwan_Gongguan	Xiaowu_MN	She_Pingshui	-0.00164	0.002908	-0.564	36544		Ami	Han_Hanzhong	Gaoshan_Huaan	-0.004418	0.000663	-6.667	63883
Haojiatai_LBIA	India_RoopkundC	She_Shanyang	-0.001576	0.004179	-0.377	18815		Jinchankou_LN	Taiwan_Gongguan	She_Guanshe	0.002406	0.003678	0.654	28790		Li_Hainan	Mogushan_Xianbei_IA	She_Pingshui	-0.001197	0.002168	-0.552	15764		Ami	Tibetan_Xinlong1	Gaoshan_Huaan	-0.005099	0.000771	-6.617	62133
Jinchankou_LN	Taiwan_Gongguan	She_Shanyang	-0.001318	0.003644	-0.362	28681		Longtoushan_BA	TamPaPing_LNBA	She_Guanshe	0.002283	0.003422	0.667	25380		Russia_UstIda_LN	NuiNap_BA_Hc	She_Pingshui	-0.002104	0.003948	-0.533	15080		Ami	Tibetan_Lhasa	Gaoshan_Huaan	-0.004972	0.000752	-6.612	63555
Russia_Lokomotiv_Eneolithic	HonHaiCoTien_His	She_Shanyang	-0.001515	0.004457	-0.34	11662		Russia_Lokomotiv_Eneolithic	HonHaiCoTien_His	She_Guanshe	0.00302	0.004466	0.676	11704		Jiaozuoniecun_LBIA	India_RoopkundC	She_Pingshui	-0.001783	0.003417	-0.522	20023		Ami	Ulaanzuukh_SlabGrave	Gaoshan_Huaan	-0.005519	0.000849	-6.501	61665
Longtoushan_BA	NuiNap_BA_Hc	She_Shanyang	-0.001666	0.005267	-0.316	10573		Chokhopani_2700BP	ManBac_LN_all	She_Guanshe	0.002893	0.00422	0.686	18280		TamHang_BA	lateMed_Khitan	She_Pingshui	-0.002006	0.004223	-0.475	12807		Ami	Tu_HGDP	Gaoshan_Huaan	-0.004683	0.000724	-6.464	64226
Taiwan_Gongguan	Anatolia_MLBA	She_Shanyang	-0.000754	0.002675	-0.282	39252		Jinchankou_LN	NuiNap_BA	She_Guanshe	0.003162	0.004463	0.709	14052		Dao	Mogushan_Xianbei_IA	She_Pingshui	-0.000818	0.001773	-0.462	16403		Ami	Tibetan_Shannan	Gaoshan_Huaan	-0.00484	0.000752	-6.435	63535
Dusun	Miaozigou_MN	She_Shanyang	-0.000459	0.001725	-0.266	17400		Chuanyun_H	Jinchankou_LN	She_Guanshe	0.003428	0.004799	0.714	15110		Miaozigou_MN	GuaCha_LN	She_Pingshui	-0.002197	0.004896	-0.449	12643		Ami	Tamang_Nepal	Gaoshan_Huaan	-0.004986	0.000775	-6.431	63821
Wanggou_MN	NuiNap_BA	She_Shanyang	-0.000912	0.003558	-0.256	16727		Haojiatai_LBIA	India_RoopkundC	She_Guanshe	0.003073	0.004278	0.718	18899		Chuanyun_H	Jinchankou_LN	She_Pingshui	-0.002152	0.00495	-0.435	14074		Atayal	Han_YulinSX	Gaoshan_Huaan	-0.00458	0.000713	-6.423	66007
Longtoushan_BA	TamPaPing_LNBA	She_Shanyang	-0.00084	0.0034	-0.247	25270		Erdaojingzi_LN	HonHaiCoTien_His	She_Guanshe	0.003544	0.004929	0.719	11436		Miaozigou_MN	TamPaPing_LNBA	She_Pingshui	-0.002022	0.005214	-0.388	11378		Ami	Kazakh_Aksay	Gaoshan_Huaan	-0.004796	0.000749	-6.4	65090
Dacaozi_IA	NuiNap_BA	She_Shanyang	-0.000688	0.003041	-0.226	18909		Mongolia_N_East	HonHaiCoTien_His	She_Guanshe	0.003419	0.004597	0.744	11931		She_HGDP	Tonga_2500BP	She_Pingshui	-0.000495	0.001345	-0.368	25016		Ami	Qiang_Danba	Gaoshan_Huaan	-0.005172	0.00081	-6.383	61560
Han_Shanghai	India_RoopkundC	She_Shanyang	-0.000481	0.002165	-0.222	22968		Liangdao2_EN	Wuqi_EN	She_Guanshe	0.004085	0.005368	0.761	10645		Dacaozi_IA	India_RoopkundC	She_Pingshui	-0.001191	0.003233	-0.368	21050		Ami	Han_Shanxi	Gaoshan_Huaan	-0.004494	0.000714	-6.296	62951
Liangdao2_EN	Longtoushan_BA	She_Shanyang	-0.000654	0.003004	-0.218	30273		Haojiatai_LN	HonHaiCoTien_His	She_Guanshe	0.004035	0.005278	0.764	10056		Haminmangha_MN	NuiNap_BA_all	She_Pingshui	-0.00155	0.004238	-0.366	17357		Ami	Khakass_Kachins	Gaoshan_Huaan	-0.004729	0.000753	-6.283	64241
Russia_UstIda_LN	NuiNap_BA_Hc	She_Shanyang	-0.000774	0.003904	-0.198	15977		Chuanyun_H	Kazakhstan_Medieval_Nomad	She_Guanshe	0.002947	0.003825	0.77	18554		Chuanyun_H	Kazakhstan_Medieval_Nomad	She_Pingshui	-0.001398	0.003916	-0.357	17487		Kankanaey	Han_Yanan	Gaoshan_Huaan	-0.004525	0.000722	-6.264	63236
Miaozigou_MN	Taiwan_Hanben	She_Shanyang	-0.000326	0.00176	-0.185	17341		Taiwan_Gongguan	Xiaowu_MN	She_Guanshe	0.002301	0.002958	0.778	39291		Taiwan_Gongguan	Anatolia_MLBA	She_Pingshui	-0.000956	0.002801	-0.341	37358		Ami	Rai_Nepal	Gaoshan_Huaan	-0.005015	0.000806	-6.224	62257
Wadian_LN	India_RoopkundC	She_Shanyang	-0.000567	0.003085	-0.184	22849		Jinchankou_LN	India_RoopkundC	She_Guanshe	0.003648	0.004611	0.791	16632		She_HGDP	TamHang_BA	She_Pingshui	-0.000526	0.001746	-0.301	15913		Atayal	Han_Yanan	Gaoshan_Huaan	-0.004826	0.000775	-6.224	63258
Visayan	Miaozigou_MN	She_Shanyang	-0.000349	0.001954	-0.178	17117		TamHang_BA	lateMed_Khitan	She_Guanshe	0.003325	0.004137	0.804	13721		Liangdao2_EN	Xiaowu_MN	She_Pingshui	-0.000883	0.002962	-0.298	48108		Ami	Lajia_LN	Gaoshan_Huaan	-0.006129	0.000987	-6.207	59505
Atayal	Miaozigou_MN	She_Shanyang	-0.000331	0.001999	-0.166	17092		Russia_UstIda_LN	NuiNap_BA_Hc	She_Guanshe	0.003329	0.004006	0.831	16061		Li_Hainan	Miaozigou_MN	She_Pingshui	-0.000584	0.002166	-0.27	16310		Ami	Buryat_Ehirit	Gaoshan_Huaan	-0.004933	0.000795	-6.205	63502
Li_Hainan	Jinchankou_LN	She_Shanyang	-0.00017	0.001261	-0.135	44350		Yumin_EN	TamHang_BA	She_Guanshe	0.004351	0.005222	0.833	12869		Sherpa_Nepal	Xitoucun_LN	She_Pingshui	-0.000375	0.001425	-0.263	34732		Kankanaey	Han_YulinSX	Gaoshan_Huaan	-0.004177	0.000673	-6.204	65780
Banlashan_MN	TamHang_BA	She_Shanyang	-0.00053	0.003992	-0.133	15742		Haojiatai_LBIA	Wuqi_EN	She_Guanshe	0.005103	0.005817	0.877	10047		Haojiatai_LBIA	India_RoopkundC	She_Pingshui	-0.001038	0.004316	-0.24	17513		Ami	Shimao_LN	Gaoshan_Huaan	-0.006394	0.001031	-6.201	59443
Taiwan_Gongguan	Kazakhstan_Wusun	She_Shanyang	-0.000333	0.003086	-0.108	37326		Bianbian_EN	NuiNap_BA	She_Guanshe	0.004217	0.004773	0.884	13221		PaThen	Wuqi_EN	She_Pingshui	-0.000507	0.002306	-0.22	11963		Ami	Buryat_Aginsky	Gaoshan_Huaan	-0.004561	0.000736	-6.196	64959
Taiwan_Gongguan	PhaFaen_Hoabinhian	She_Shanyang	-0.000484	0.004813	-0.101	15417										Ami	Shimao_LN	She_Pingshui	-0.000208	0.000984	-0.211	60665		Ami	Oroqen_HGDP	Gaoshan_Huaan	-0.004445	0.000725	-6.133	63604
Murut	Miaozigou_MN	She_Shanyang	-0.000149	0.001771	-0.084	17316										Mlabri	Miaozigou_MN	She_Pingshui	-0.000596	0.002932	-0.203	15965		Ami	Xibo_HGDP	Gaoshan_Huaan	-0.004586	0.000748	-6.131	63137
Banlashan_MN	Taiwan_Gongguan	She_Shanyang	-0.00018	0.002564	-0.07	39565										Taiwan_Gongguan	Kazakhstan_Wusun	She_Pingshui	-0.000622	0.003164	-0.197	35280		Ami	Dacaozi_IA	Gaoshan_Huaan	-0.006223	0.001018	-6.115	58261
Jinchankou_LN	India_RoopkundC	She_Shanyang	-0.000176	0.004493	-0.039	16551										TamHang_BA	Han_Yanan	She_Pingshui	-0.000336	0.001796	-0.187	16219		Ami	Han_Shandong	Gaoshan_Huaan	-0.004174	0.000685	-6.091	63242
Haminmangha_MN	Liangdao1_EN	She_Shanyang	-6.5e-05	0.004559	-0.014	17875										Li_Hainan	Shimao_LN	She_Pingshui	-0.000191	0.001098	-0.174	59309		Ami	Han_Beijing1K	Gaoshan_Huaan	-0.003906	0.000642	-6.086	66766
																Ilocano	Miaozigou_MN	She_Pingshui	-0.00038	0.002666	-0.143	15869		Ami	Daur_HGDP	Gaoshan_Huaan	-0.004485	0.000741	-6.055	63676
																Dacaozi_IA	Tonga_2500BP	She_Pingshui	-0.000341	0.002728	-0.125	22960		Ami	Tibetan_Nagqu	Gaoshan_Huaan	-0.004543	0.000752	-6.039	63332
																Jiaozuoniecun_LBIA	Tonga_2500BP	She_Pingshui	-0.000377	0.003064	-0.123	21910		Atayal	Han_Baoji	Gaoshan_Huaan	-0.004469	0.00074	-6.037	64910
																TamHang_BA	Han_Longyan	She_Pingshui	-0.000174	0.001575	-0.11	16514		Atayal	Han_Xian	Gaoshan_Huaan	-0.004338	0.000719	-6.037	67303
																Xitoucun_LN	Samdzong_1500BP	She_Pingshui	-0.000189	0.001972	-0.096	33618		Ami	lateMed_Mongol	Gaoshan_Huaan	-0.004261	0.000708	-6.021	66603
																Wanggou_MN	NuiNap_BA	She_Pingshui	-0.000348	0.003665	-0.095	15634		Ami	Mongolia_EIA_1_SlabGrave	Gaoshan_Huaan	-0.005064	0.000842	-6.017	61271
																Dacaozi_IA	GuaCha_LN	She_Pingshui	-0.000186	0.002219	-0.084	44774		Kankanaey	Han_Weinan	Gaoshan_Huaan	-0.004122	0.000692	-5.956	65281
																TamHang_BA	Han_Weinan	She_Pingshui	-0.000132	0.001589	-0.083	16866		Ami	Khamnegan	Gaoshan_Huaan	-0.00444	0.000748	-5.933	63911
																Longtoushan_BA	TamPaPing_LNBA	She_Pingshui	-0.000297	0.003671	-0.081	23668		Ami	Ulchi	Gaoshan_Huaan	-0.004161	0.000702	-5.93	65020
																Erdaojingzi_LN	GuaCha_LN	She_Pingshui	-0.000192	0.002645	-0.073	39748		Atayal	Han_Weinan	Gaoshan_Huaan	-0.004314	0.000732	-5.894	65416
																Taiwan_Gongguan	Xiaogao_EN	She_Pingshui	-0.000234	0.003397	-0.069	35184		Ami	Tibetan_Gannan	Gaoshan_Huaan	-0.004417	0.000751	-5.885	62554
																Murut	Shimao_LN	She_Pingshui	-6.6e-05	0.001011	-0.066	61006		Taiwan_Hanben	Han_Xian	Gaoshan_Huaan	-0.00374	0.000636	-5.88	67436
																Luoheguxiang_LBIA	Tonga_2500BP	She_Pingshui	-0.000208	0.003193	-0.065	22014		Kankanaey	Han_Xian	Gaoshan_Huaan	-0.003947	0.000672	-5.878	67022
																Tibetan_Yajiang	Tonga_2500BP	She_Pingshui	-9.1e-05	0.00144	-0.063	25016		Atayal	Han_Shangluo	Gaoshan_Huaan	-0.00451	0.000769	-5.865	62788
																Xiaowu_MN	Tonga_2500BP	She_Pingshui	-0.000231	0.003739	-0.062	22970		Taiwan_Hanben	Han_YulinSX	Gaoshan_Huaan	-0.003773	0.000644	-5.863	66250
																Haminmangha_MN	Liangdao1_EN	She_Pingshui	-0.000257	0.004615	-0.056	16640		Ami	Altaian	Gaoshan_Huaan	-0.004201	0.000718	-5.849	67477
																Chokhopani_2700BP	ManBac_LN_all	She_Pingshui	-0.000217	0.004393	-0.049	17098		Ami	Nanai	Gaoshan_Huaan	-0.004311	0.000738	-5.839	63143
																Chokhopani_2700BP	MaiDaDieu_LN	She_Pingshui	-0.000256	0.005378	-0.048	11956		Ami	Dungan	Gaoshan_Huaan	-0.004034	0.000692	-5.832	65589
																TamHang_BA	Han_Xian	She_Pingshui	-6.5e-05	0.001487	-0.044	17394		Ami	Korean	Gaoshan_Huaan	-0.004355	0.00075	-5.805	62085
																Erdaojingzi_LN	Tonga_2500BP	She_Pingshui	-0.000132	0.003159	-0.042	21261		Ami	Hezhen_HGDP	Gaoshan_Huaan	-0.004259	0.000734	-5.8	63176
																Mongolia_N_East	HonHaiCoTien_His	She_Pingshui	-0.000194	0.004699	-0.041	11188		Ami	Russia_Shamanka_Eneolithic	Gaoshan_Huaan	-0.004864	0.000839	-5.795	62007
																ManBac_LN	Han_Shangluo	She_Pingshui	-6.6e-05	0.002093	-0.032	10830		Kankanaey	Han_Shangluo	Gaoshan_Huaan	-0.004118	0.000711	-5.795	62838
																Han_Shanxi	Liangdao2_EN	She_Pingshui	-3e-05	0.001173	-0.026	53016		Kankanaey	Wanggou_MN	Gaoshan_Huaan	-0.006986	0.001214	-5.757	49314
																Murut	Mogushan_Xianbei_IA	She_Pingshui	-4.6e-05	0.002021	-0.023	16268		Atayal	Han_Xianyang	Gaoshan_Huaan	-0.00443	0.000773	-5.733	63933
																Longtoushan_BA	Tanshishan_LN	She_Pingshui	-5.2e-05	0.004324	-0.012	14532		Atayal	Lajia_LN	Gaoshan_Huaan	-0.006314	0.001102	-5.732	58473
																Jinchankou_LN	India_RoopkundC	She_Pingshui	-3e-06	0.004634	-0.001	15459		Ami	Dongxiang_Linxia	Gaoshan_Huaan	-0.003973	0.000694	-5.728	63831
																								Ami	Han_Quanzhou	Gaoshan_Huaan	-0.003781	0.000665	-5.686	64319
																								Ami	Mongol_Minorities	Gaoshan_Huaan	-0.00418	0.000736	-5.679	64201
																								Kankanaey	Han_Baoji	Gaoshan_Huaan	-0.003916	0.000692	-5.657	64801
																								Ami	Mogolian_HGDP	Gaoshan_Huaan	-0.004208	0.000748	-5.627	62856
																								Ami	Han_Fuzhou	Gaoshan_Huaan	-0.003628	0.000649	-5.592	64218
																								Ami	Qiang_Daofu1	Gaoshan_Huaan	-0.004447	0.000795	-5.591	60907
																								Taiwan_Hanben	Han_Weinan	Gaoshan_Huaan	-0.003621	0.000648	-5.59	65769
																								Ami	Han_Nanping	Gaoshan_Huaan	-0.003645	0.000654	-5.571	64350
																								Ami	Tibetan_Xunhua	Gaoshan_Huaan	-0.004526	0.000813	-5.567	61570
																								Ami	Sherpa_Nepal	Gaoshan_Huaan	-0.004571	0.000824	-5.544	61894
																								Ami	Buryat_Selenginsky	Gaoshan_Huaan	-0.004312	0.000779	-5.535	62971
																								Ami	earlyMed_Turk	Gaoshan_Huaan	-0.004908	0.000888	-5.53	61381
																								Ami	Buryat_Bohansky	Gaoshan_Huaan	-0.004699	0.00085	-5.526	62428
																								Ami	Mongol_Uuld	Gaoshan_Huaan	-0.004015	0.000728	-5.518	64990
																								Kankanaey	Qiang_Danba	Gaoshan_Huaan	-0.004602	0.000835	-5.514	61120
																								Atayal	Tibetan_Lhasa	Gaoshan_Huaan	-0.00472	0.000857	-5.508	63126
																								Ami	Pingliangtai_LN	Gaoshan_Huaan	-0.005372	0.000977	-5.499	60070
																								Ami	Tuvinian	Gaoshan_Huaan	-0.003923	0.000714	-5.498	66635
																								Ami	Mongolia_LBA_4_CenterWest	Gaoshan_Huaan	-0.004877	0.000888	-5.495	61720
																								Ami	lateXiongnu	Gaoshan_Huaan	-0.00423	0.00077	-5.495	64202
																								Ami	Han_Taiwan	Gaoshan_Huaan	-0.003575	0.000652	-5.482	64314
																								Ami	Tofalar	Gaoshan_Huaan	-0.004479	0.000818	-5.472	64324
																								Tibetan_Yajiang	Taiwan_Hanben	Gaoshan_Huaan	-0.004099	0.000751	-5.461	62964
																								Atayal	Tibetan_Chamdo	Gaoshan_Huaan	-0.004473	0.000819	-5.461	63611
																								Taiwan_Hanben	Han_Baoji	Gaoshan_Huaan	-0.003531	0.000648	-5.451	65290
																								Ami	Mongol_Zasagt	Gaoshan_Huaan	-0.003962	0.00073	-5.425	63797
																								Ami	Han_Sanming	Gaoshan_Huaan	-0.003486	0.000643	-5.421	64277
																								Ami	Mongol_Sainnoyon	Gaoshan_Huaan	-0.004053	0.000748	-5.417	64244
																								Ami	Japanese_Tokyo1K	Gaoshan_Huaan	-0.003547	0.000657	-5.401	65939
																								Kankanaey	Tibetan_Yajiang	Gaoshan_Huaan	-0.004336	0.000805	-5.384	62391
																								Kankanaey	Naxi_HGDP	Gaoshan_Huaan	-0.003968	0.000741	-5.353	62827
																								Ami	Samdzong_1500BP	Gaoshan_Huaan	-0.005419	0.001015	-5.34	60574
																								Ami	Han_Longyan	Gaoshan_Huaan	-0.003406	0.000638	-5.338	64349
																								Taiwan_Hanben	Han_Yanan	Gaoshan_Huaan	-0.003717	0.000697	-5.335	63883
																								Ami	Kirghiz	Gaoshan_Huaan	-0.004473	0.00084	-5.327	63433
																								Ami	Han_Ankang	Gaoshan_Huaan	-0.003726	0.000701	-5.313	63222
																								Ami	lateXiongnu_han	Gaoshan_Huaan	-0.004771	0.000898	-5.311	60978
																								Kankanaey	Han_Hanzhong	Gaoshan_Huaan	-0.003714	0.000701	-5.296	63588
																								Ami	Wadian_LN	Gaoshan_Huaan	-0.005857	0.001106	-5.294	59599
																								Atayal	Xinancheng_WZML	Gaoshan_Huaan	-0.004191	0.000793	-5.287	61182
																								Ami	Kyrgyz_Urumqi	Gaoshan_Huaan	-0.003971	0.000751	-5.287	66620
																								Ami	Yi_HGDP	Gaoshan_Huaan	-0.003823	0.000724	-5.282	63430
																								Ami	Han_Jiangsu	Gaoshan_Huaan	-0.003861	0.000733	-5.271	62223
																								Ami	Gurung_Nepal	Gaoshan_Huaan	-0.004211	0.000799	-5.271	62705
																								Kankanaey	Han_Xianyang	Gaoshan_Huaan	-0.003731	0.000709	-5.265	63889
																								Atayal	Qiang_Danba	Gaoshan_Huaan	-0.004799	0.000917	-5.236	60858
																								Ami	Buryat_Duldurginsky	Gaoshan_Huaan	-0.004205	0.000804	-5.228	62474
																								Ami	She_Fujian	Gaoshan_Huaan	-0.00369	0.000706	-5.226	62389
																								Ami	Han_Xiamen	Gaoshan_Huaan	-0.00336	0.000644	-5.22	64308
																								Taiwan_Hanben	Han_Xianyang	Gaoshan_Huaan	-0.003577	0.000686	-5.215	64487
																								Ami	Kalmyk	Gaoshan_Huaan	-0.003803	0.000732	-5.196	65377
																								Kankanaey	Tibetan_Gangcha	Gaoshan_Huaan	-0.003862	0.000745	-5.182	65343
																								Ami	Kusunda	Gaoshan_Huaan	-0.004201	0.000812	-5.176	64578
																								Ami	Kazakh	Gaoshan_Huaan	-0.003746	0.000725	-5.168	67816
																								Ami	Han_Putian	Gaoshan_Huaan	-0.00336	0.000653	-5.146	64232
																								Ami	Yakut_HGDP	Gaoshan_Huaan	-0.003845	0.000754	-5.098	65947
																								TibetanHO_Yunnan	Taiwan_Hanben	Gaoshan_Huaan	-0.004139	0.000814	-5.085	61678
																								Ami	Tubalar	Gaoshan_Huaan	-0.003949	0.000781	-5.055	67236
																								Atayal	Han_Hanzhong	Gaoshan_Huaan	-0.003783	0.000749	-5.054	63538
																								Ami	Japanese_HGDP	Gaoshan_Huaan	-0.003325	0.000658	-5.05	65133
																								Ami	Khakass_Koibals	Gaoshan_Huaan	-0.004133	0.00082	-5.038	63622
																								Ami	Salar_Xunhua	Gaoshan_Huaan	-0.003791	0.000753	-5.033	64299
																								Ami	XiongNu	Gaoshan_Huaan	-0.004952	0.000986	-5.023	60177
																								Kankanaey	Tibetan_Chamdo	Gaoshan_Huaan	-0.00382	0.000763	-5.01	63585
																								Taiwan_Hanben	Han_Shangluo	Gaoshan_Huaan	-0.003412	0.000682	-5.002	63484
																								Atayal	Yugur_Sunan	Gaoshan_Huaan	-0.003786	0.000763	-4.96	64853
																								Ami	Negidal	Gaoshan_Huaan	-0.004286	0.000865	-4.955	61144
																								Ami	Selkup	Gaoshan_Huaan	-0.00396	0.0008	-4.952	66746
																								Atayal	TibetanHO_Yunnan	Gaoshan_Huaan	-0.00444	0.000902	-4.921	60690
																								Atayal	Han_Shandong	Gaoshan_Huaan	-0.003852	0.000783	-4.92	62871
																								Ami	Shor_Mountain	Gaoshan_Huaan	-0.004204	0.000855	-4.917	64022
																								Atayal	Han_Henan	Gaoshan_Huaan	-0.004092	0.000833	-4.912	61201
																								Ami	Sila	Gaoshan_Huaan	-0.003709	0.000756	-4.908	62407
																								Yugur_Sunan	Taiwan_Hanben	Gaoshan_Huaan	-0.003261	0.000665	-4.902	65282
																								Atayal	Naxi_HGDP	Gaoshan_Huaan	-0.003944	0.000805	-4.901	62812
																								Tibetan_Chamdo	Taiwan_Hanben	Gaoshan_Huaan	-0.003594	0.000734	-4.895	64167
																								Ami	Jiaozuoniecun_LBIA	Gaoshan_Huaan	-0.005553	0.001138	-4.878	55268
																								Kankanaey	Tibetan_Lhasa	Gaoshan_Huaan	-0.003905	0.000801	-4.874	63155
																								Tibetan_Shigatse	Taiwan_Hanben	Gaoshan_Huaan	-0.003544	0.000728	-4.87	64044
																								Ami	Qiang_Danba1	Gaoshan_Huaan	-0.003786	0.000778	-4.864	61940
																								Ami	Han_Zhangzhou	Gaoshan_Huaan	-0.003181	0.000654	-4.862	64201
																								Ami	Jinchankou_LN	Gaoshan_Huaan	-0.007305	0.001504	-4.858	42693
																								Kankanaey	TibetanHO_Yunnan	Gaoshan_Huaan	-0.004167	0.000858	-4.855	60975
																								Atayal	Tibetan_Yajiang	Gaoshan_Huaan	-0.004159	0.000857	-4.853	62206
																								Atayal	Tibetan_Gangcha	Gaoshan_Huaan	-0.003929	0.00081	-4.851	65461
																								Ami	Han_Ningde	Gaoshan_Huaan	-0.003198	0.000661	-4.839	64334
																								Atayal	Jinchankou_LN	Gaoshan_Huaan	-0.007978	0.001656	-4.818	41819
																								Ami	Khakass_Sagai	Gaoshan_Huaan	-0.003868	0.000803	-4.816	65409
																								Ami	Karakalpak	Gaoshan_Huaan	-0.003581	0.000746	-4.8	67696
																								Taiwan_Hanben	Han_Hanzhong	Gaoshan_Huaan	-0.003158	0.000659	-4.793	64159
																								Ami	Khovsgol_LBA	Gaoshan_Huaan	-0.004176	0.000872	-4.789	61501
																								Kankanaey	Tibetan_Xinlong1	Gaoshan_Huaan	-0.004028	0.000841	-4.788	61711
																								Naxi_HGDP	Taiwan_Hanben	Gaoshan_Huaan	-0.003425	0.000717	-4.78	63520
																								Atayal	Han_Ankang	Gaoshan_Huaan	-0.003683	0.000771	-4.776	62819
																								Kankanaey	Yugur_Sunan	Gaoshan_Huaan	-0.00336	0.000706	-4.759	64786
																								Ami	Eskimo_Naukan	Gaoshan_Huaan	-0.004136	0.000871	-4.746	63035
																								Ami	Kazakhstan_CentralSaka	Gaoshan_Huaan	-0.004718	0.000995	-4.741	60128
																								Atayal	Samdzong_1500BP	Gaoshan_Huaan	-0.005134	0.001084	-4.738	59548
																								Ami	Boshan_EN	Gaoshan_Huaan	-0.006499	0.001375	-4.728	55496
																								Ami	Ket	Gaoshan_Huaan	-0.00381	0.000807	-4.719	65628
																								Tibetan_Lhasa	Taiwan_Hanben	Gaoshan_Huaan	-0.003515	0.000747	-4.703	63778
																								Atayal	Qiang_Daofu	Gaoshan_Huaan	-0.00404	0.000859	-4.702	62599
																								Ami	Nivkh	Gaoshan_Huaan	-0.003617	0.000771	-4.692	62657
																								Ami	Yukagir	Gaoshan_Huaan	-0.003482	0.000747	-4.664	66365
																								Kankanaey	Tamang_Nepal	Gaoshan_Huaan	-0.003796	0.000815	-4.66	63451
																								Atayal	Baoan_Jishishan	Gaoshan_Huaan	-0.003781	0.000811	-4.66	63862
																								Kankanaey	Tibetan_Shigatse	Gaoshan_Huaan	-0.003574	0.000769	-4.645	63424
																								Tibetan_Xinlong1	Taiwan_Hanben	Gaoshan_Huaan	-0.003648	0.000788	-4.632	62433
																								Tibetan_Gangcha	Taiwan_Hanben	Gaoshan_Huaan	-0.003222	0.000696	-4.63	65805
																								Atayal	Tibetan_Xinlong1	Gaoshan_Huaan	-0.004163	0.0009	-4.625	61493
																								Kankanaey	Lajia_LN	Gaoshan_Huaan	-0.005018	0.001085	-4.624	58928
																								Kankanaey	Han_Shandong	Gaoshan_Huaan	-0.003358	0.000726	-4.624	62896
																								Atayal	Rai_Nepal	Gaoshan_Huaan	-0.004264	0.000923	-4.62	61652
																								Kankanaey	Xinancheng_WZML	Gaoshan_Huaan	-0.003546	0.00077	-4.608	61403
																								Atayal	Tibetan_Shigatse	Gaoshan_Huaan	-0.003862	0.000841	-4.593	63404
																								Kankanaey	Buryat_Aginsky	Gaoshan_Huaan	-0.003529	0.000769	-4.591	64637
																								Atayal	Han_Shanxi	Gaoshan_Huaan	-0.00371	0.000809	-4.589	62472
																								Ami	Eskimo_ChaplinSireniki	Gaoshan_Huaan	-0.003864	0.000847	-4.56	62862
																								Ami	Erdaojingzi_LN	Gaoshan_Huaan	-0.005484	0.001206	-4.548	51441
																								Ami	Russia_OldBeringSea_Ekven	Gaoshan_Huaan	-0.004122	0.000906	-4.548	61777
																								Kankanaey	Tibetan_Nagqu	Gaoshan_Huaan	-0.003573	0.000787	-4.538	62930
																								Kankanaey	Shimao_LN	Gaoshan_Huaan	-0.005183	0.001143	-4.535	58869
																								Atayal	Qiang_Daofu1	Gaoshan_Huaan	-0.004136	0.000915	-4.518	60110
																								Murut	Wanggou_MN	Gaoshan_Huaan	-0.005325	0.00118	-4.512	50350
																								Atayal	Tu_HGDP	Gaoshan_Huaan	-0.003602	0.000801	-4.499	63893
																								Ami	Tibetan_Xinlong	Gaoshan_Huaan	-0.003362	0.000752	-4.468	61728
																								Ami	Haojiatai_LN	Gaoshan_Huaan	-0.005974	0.001339	-4.461	44680
																								Ami	Ekven_IA	Gaoshan_Huaan	-0.004351	0.000977	-4.453	61015
																								Ami	Uyghur_HGDP	Gaoshan_Huaan	-0.003463	0.000778	-4.451	66547
																								Kankanaey	Qiang_Daofu	Gaoshan_Huaan	-0.003625	0.000817	-4.435	62663
																								Qiang_Daofu	Taiwan_Hanben	Gaoshan_Huaan	-0.003453	0.000778	-4.435	63288
																								Atayal	Hezhen_HGDP	Gaoshan_Huaan	-0.003524	0.000801	-4.398	62686
																								Murut	Han_YulinSX	Gaoshan_Huaan	-0.002884	0.000656	-4.396	66031
																								Taiwan_Hanben	Wanggou_MN	Gaoshan_Huaan	-0.005231	0.001194	-4.381	50023
																								Atayal	Gurung_Nepal	Gaoshan_Huaan	-0.00377	0.000861	-4.38	62112
																								Atayal	lateMed_Khitan	Gaoshan_Huaan	-0.005498	0.001257	-4.374	51790
																								Ilocano	Han_Yanan	Gaoshan_Huaan	-0.003833	0.000876	-4.374	62259
																								Kankanaey	Han_Henan	Gaoshan_Huaan	-0.003518	0.000805	-4.369	61412
																								Kankanaey	Han_Ankang	Gaoshan_Huaan	-0.003176	0.000727	-4.369	62855
																								Atayal	Oroqen_HGDP	Gaoshan_Huaan	-0.00358	0.000821	-4.362	63204
																								Ami	Shor_Khakassia	Gaoshan_Huaan	-0.003841	0.000881	-4.362	63358
																								Kankanaey	Buryat_Ehirit	Gaoshan_Huaan	-0.003547	0.000814	-4.358	63227
																								Ami	Koryak	Gaoshan_Huaan	-0.003787	0.000872	-4.344	62902
																								Atayal	Daur_HGDP	Gaoshan_Huaan	-0.003469	0.000799	-4.339	63297
																								Kankanaey	Daur_HGDP	Gaoshan_Huaan	-0.003318	0.000767	-4.327	63300
																								Kankanaey	Han_Beijing1K	Gaoshan_Huaan	-0.002869	0.000663	-4.327	66459
																								Ami	Evenk_Transbaikal	Gaoshan_Huaan	-0.003589	0.00083	-4.326	63237
																								Murut	Han_Baoji	Gaoshan_Huaan	-0.002877	0.000665	-4.324	65053
																								Ami	Tatar_Siberian	Gaoshan_Huaan	-0.003301	0.000766	-4.31	67644
																								Atayal	Tibetan_Nagqu	Gaoshan_Huaan	-0.00366	0.000851	-4.299	62888
																								Atayal	Tamang_Nepal	Gaoshan_Huaan	-0.003849	0.000895	-4.299	63376
																								Tu_HGDP	Taiwan_Hanben	Gaoshan_Huaan	-0.003099	0.000722	-4.296	64439
																								Ami	Chukchi	Gaoshan_Huaan	-0.003563	0.000829	-4.295	63971
																								Atayal	Wanggou_MN	Gaoshan_Huaan	-0.005681	0.001326	-4.285	48837
																								Ami	Han_Shanghai	Gaoshan_Huaan	-0.003951	0.000926	-4.268	60410
																								Atayal	Buryat_Ehirit	Gaoshan_Huaan	-0.003771	0.000886	-4.257	63004
																								Murut	Jinchankou_LN	Gaoshan_Huaan	-0.006515	0.001532	-4.254	43149
																								Ami	Miao_HGDP	Gaoshan_Huaan	-0.002992	0.000703	-4.254	62916
																								Ilocano	Han_Xian	Gaoshan_Huaan	-0.003314	0.000779	-4.253	66920
																								Ilocano	Han_YulinSX	Gaoshan_Huaan	-0.003467	0.000816	-4.252	65501
																								Kankanaey	Qiang_Daofu1	Gaoshan_Huaan	-0.003579	0.000842	-4.25	60448
																								Murut	Han_Xian	Gaoshan_Huaan	-0.00275	0.000647	-4.249	67117
																								Ami	lateMed_Khitan	Gaoshan_Huaan	-0.004842	0.00114	-4.248	52773
																								Atayal	Han_Beijing1K	Gaoshan_Huaan	-0.003091	0.000728	-4.247	66703
																								Han_Henan	Taiwan_Hanben	Gaoshan_Huaan	-0.003254	0.000767	-4.244	62103
																								Kankanaey	Ulaanzuukh_SlabGrave	Gaoshan_Huaan	-0.003727	0.00088	-4.236	61226
																								Ami	Nogai2	Gaoshan_Huaan	-0.003305	0.000782	-4.227	67003
																								Han_Shandong	Taiwan_Hanben	Gaoshan_Huaan	-0.002916	0.00069	-4.224	63504
																								Tibetan_Nagqu	Taiwan_Hanben	Gaoshan_Huaan	-0.003166	0.00075	-4.221	63581
																								Kankanaey	Wadian_LN	Gaoshan_Huaan	-0.004785	0.001134	-4.22	59038
																								Qiang_Danba	Taiwan_Hanben	Gaoshan_Huaan	-0.003465	0.000822	-4.216	61825
																								Kankanaey	Rai_Nepal	Gaoshan_Huaan	-0.003631	0.000861	-4.216	61854
																								Atayal	Russia_Shamanka_Eneolithic	Gaoshan_Huaan	-0.003996	0.000951	-4.201	61282
																								Atayal	lateMed_Mongol	Gaoshan_Huaan	-0.003204	0.000764	-4.191	66407
																								Ami	Nganasan	Gaoshan_Huaan	-0.003481	0.000837	-4.16	64753
																								Kankanaey	Tu_HGDP	Gaoshan_Huaan	-0.00312	0.000752	-4.151	63851
																								Kankanaey	Tibetan_Gannan	Gaoshan_Huaan	-0.00336	0.00081	-4.148	62173
																								Atayal	Buryat_Zakamensky	Gaoshan_Huaan	-0.0036	0.000868	-4.148	62893
																								Kankanaey	Khamnegan	Gaoshan_Huaan	-0.0033	0.000796	-4.146	63553
																								Kankanaey	Buryat_Zakamensky	Gaoshan_Huaan	-0.003331	0.000804	-4.143	63005
																								Kankanaey	Buryat_Duldurginsky	Gaoshan_Huaan	-0.003449	0.000834	-4.137	62062
																								Murut	Han_Yanan	Gaoshan_Huaan	-0.002968	0.000718	-4.135	63830
																								Ami	Kyrgyzstan_Medieval_Nomad	Gaoshan_Huaan	-0.004367	0.00106	-4.12	58799
																								Atayal	She_Fujian	Gaoshan_Huaan	-0.003226	0.000786	-4.105	61959
																								Kankanaey	lateMed_Mongol	Gaoshan_Huaan	-0.003064	0.000747	-4.102	66251
																								Kankanaey	Tibetan_Shannan	Gaoshan_Huaan	-0.003261	0.000796	-4.098	63198
																								Ami	Luoheguxiang_LBIA	Gaoshan_Huaan	-0.004606	0.001124	-4.097	55157
																								Ami	Russia_UstIda_EBA	Gaoshan_Huaan	-0.005628	0.001376	-4.091	44627
																								Ami	earlyXiongnu_rest	Gaoshan_Huaan	-0.003969	0.000971	-4.087	59455
																								Atayal	Nivkh	Gaoshan_Huaan	-0.003473	0.000855	-4.064	62160
																								Atayal	Ulaanzuukh_SlabGrave	Gaoshan_Huaan	-0.003739	0.000921	-4.058	61014
																								Murut	Han_Weinan	Gaoshan_Huaan	-0.002652	0.000653	-4.058	65556
																								Kankanaey	Han_Shanxi	Gaoshan_Huaan	-0.003169	0.000781	-4.056	62517
																								Atayal	Japanese_Tokyo1K	Gaoshan_Huaan	-0.003036	0.00075	-4.049	65858
																								Kankanaey	Han_Putian	Gaoshan_Huaan	-0.002777	0.000686	-4.047	63919
																								Ami	Han_Hubei	Gaoshan_Huaan	-0.00317	0.000784	-4.042	61585
																								Tibetan_Shannan	Taiwan_Hanben	Gaoshan_Huaan	-0.003044	0.000753	-4.04	63794
																								Ami	Bashkir_south	Gaoshan_Huaan	-0.003219	0.000797	-4.039	67764
																								Kankanaey	Tofalar	Gaoshan_Huaan	-0.003347	0.000829	-4.034	64205
																								Ilocano	Han_Weinan	Gaoshan_Huaan	-0.003245	0.000805	-4.032	64893
																								Han_Shanxi	Taiwan_Hanben	Gaoshan_Huaan	-0.002937	0.00073	-4.025	63153
																								Kankanaey	Mogolian_HGDP	Gaoshan_Huaan	-0.003051	0.000759	-4.022	62447
																								Atayal	Korean	Gaoshan_Huaan	-0.003326	0.000829	-4.013	61568
																								Kankanaey	lateXiongnu_han	Gaoshan_Huaan	-0.003761	0.000938	-4.011	60526
																								Kankanaey	Nanai	Gaoshan_Huaan	-0.003137	0.000782	-4.011	62835
																								Korean	Taiwan_Hanben	Gaoshan_Huaan	-0.002981	0.000744	-4.008	62427
																								Ami	Mongolia_LBA_2_Ulaanzukh	Gaoshan_Huaan	-0.004108	0.001026	-4.005	54311
																								Atayal	Buryat_Aginsky	Gaoshan_Huaan	-0.003229	0.000807	-4.002	64665
																								Atayal	Tibetan_Shannan	Gaoshan_Huaan	-0.003439	0.00086	-3.999	63124
																								Kankanaey	Pingliangtai_LN	Gaoshan_Huaan	-0.004134	0.001034	-3.998	59563
																								Ami	Han_Zhejiang	Gaoshan_Huaan	-0.003036	0.00076	-3.997	61597
																								Ami	Han_SouthChina1K	Gaoshan_Huaan	-0.002525	0.000633	-3.987	66310
																								Rai_Nepal	Taiwan_Hanben	Gaoshan_Huaan	-0.0033	0.000828	-3.985	62456
																								Tamang_Nepal	Taiwan_Hanben	Gaoshan_Huaan	-0.003182	0.0008	-3.978	64074
																								Atayal	Yumin_EN	Gaoshan_Huaan	-0.006248	0.001572	-3.976	49020
																								Ami	Newar_Nepal	Gaoshan_Huaan	-0.003271	0.000823	-3.975	65022
																								Lajia_LN	Taiwan_Hanben	Gaoshan_Huaan	-0.004234	0.001066	-3.971	59702
																								Atayal	Shimao_LN	Gaoshan_Huaan	-0.00486	0.001225	-3.968	58321
																								Kankanaey	Mongol_Uuld	Gaoshan_Huaan	-0.003023	0.000762	-3.966	64710
																								Atayal	Yi_HGDP	Gaoshan_Huaan	-0.003288	0.000831	-3.957	63071
																								Kankanaey	Baoan_Jishishan	Gaoshan_Huaan	-0.003005	0.00076	-3.957	63846
																								Ami	Mongolia_EIA_4_Sagly	Gaoshan_Huaan	-0.003426	0.000867	-3.953	63971
																								Atayal	Japanese_HGDP	Gaoshan_Huaan	-0.002939	0.000744	-3.953	65014
																								Atayal	Sherpa_Nepal	Gaoshan_Huaan	-0.003603	0.000912	-3.951	61192
																								Ami	Mongolia_N_North	Gaoshan_Huaan	-0.003753	0.000951	-3.946	59024
																								Ami	Russia_UstBelaya_Angara	Gaoshan_Huaan	-0.003635	0.000923	-3.936	59084
																								Atayal	Jiaozuoniecun_LBIA	Gaoshan_Huaan	-0.005036	0.00128	-3.934	54228
																								Atayal	Han_Quanzhou	Gaoshan_Huaan	-0.002902	0.000741	-3.918	64170
																								Oroqen_HGDP	Taiwan_Hanben	Gaoshan_Huaan	-0.002928	0.000748	-3.915	63818
																								Kankanaey	Mongolia_EIA_1_SlabGrave	Gaoshan_Huaan	-0.003453	0.000882	-3.913	60851
																								Kankanaey	Gurung_Nepal	Gaoshan_Huaan	-0.003238	0.000828	-3.91	62239
																								Atayal	XiongNu	Gaoshan_Huaan	-0.004352	0.001113	-3.909	59064
																								Atayal	Han_Longyan	Gaoshan_Huaan	-0.00279	0.000715	-3.905	64186
																								Kankanaey	Oroqen_HGDP	Gaoshan_Huaan	-0.003008	0.000771	-3.901	63222
																								Gurung_Nepal	Taiwan_Hanben	Gaoshan_Huaan	-0.003134	0.000804	-3.899	62938
																								Atayal	Nanai	Gaoshan_Huaan	-0.003229	0.00083	-3.892	62721
																								Kankanaey	Hezhen_HGDP	Gaoshan_Huaan	-0.00297	0.000764	-3.89	62772
																								Kankanaey	Kazakh_Aksay	Gaoshan_Huaan	-0.003021	0.000777	-3.887	64722
																								Kankanaey	Jinchankou_LN	Gaoshan_Huaan	-0.005895	0.001518	-3.883	42290
																								Ami	Tujia_HGDP	Gaoshan_Huaan	-0.002744	0.000707	-3.88	63065
																								Atayal	Mongol_Zasagt	Gaoshan_Huaan	-0.003202	0.000826	-3.876	63410
																								Atayal	Han_Putian	Gaoshan_Huaan	-0.002856	0.000737	-3.873	64027
																								Kankanaey	lateXiongnu	Gaoshan_Huaan	-0.003066	0.000792	-3.871	63819
																								Ilocano	Shimao_LN	Gaoshan_Huaan	-0.005746	0.001485	-3.869	55354
																								Ami	Evenk_FarEast	Gaoshan_Huaan	-0.003547	0.000918	-3.862	60628
																								Ami	Han_Fujian	Gaoshan_Huaan	-0.00295	0.000764	-3.862	61474
																								Ami	Han_SichuanHO	Gaoshan_Huaan	-0.002855	0.000739	-3.862	62365
																								Murut	Han_Shangluo	Gaoshan_Huaan	-0.002671	0.000692	-3.859	63414
																								Kankanaey	Xibo_HGDP	Gaoshan_Huaan	-0.002984	0.000774	-3.856	62666
																								Ami	Even	Gaoshan_Huaan	-0.003094	0.000804	-3.851	65592
																								Kankanaey	Ekven_IA	Gaoshan_Huaan	-0.003998	0.001039	-3.846	60500
																								Ami	Chemurchek_northAlai	Gaoshan_Huaan	-0.004836	0.00126	-3.84	56734
																								Ami	HaNhi	Gaoshan_Huaan	-0.002746	0.000716	-3.837	63085
																								Atayal	Pingliangtai_LN	Gaoshan_Huaan	-0.004255	0.001111	-3.831	59029
																								Atayal	Ulchi	Gaoshan_Huaan	-0.003041	0.000794	-3.828	64797
																								Kankanaey	Japanese_Tokyo1K	Gaoshan_Huaan	-0.002614	0.000685	-3.817	65607
																								Ami	Boisman_MN	Gaoshan_Huaan	-0.003774	0.000991	-3.806	57069
																								Ilocano	Tibetan_Lhasa	Gaoshan_Huaan	-0.003721	0.000978	-3.806	62028
																								Ami	Russia_BA_Okunevo	Gaoshan_Huaan	-0.003562	0.000936	-3.804	63573
																								Baoan_Jishishan	Taiwan_Hanben	Gaoshan_Huaan	-0.002715	0.000716	-3.792	64406
																								Ami	Uzbek_Tashkent	Gaoshan_Huaan	-0.003067	0.000812	-3.776	66565
																								Atayal	Han_Taiwan	Gaoshan_Huaan	-0.00272	0.00072	-3.775	64152
																								Ami	Chuanqing_Bijie	Gaoshan_Huaan	-0.00255	0.000677	-3.768	63526
																								Ami	Chandman_IA	Gaoshan_Huaan	-0.003544	0.000942	-3.764	62212
																								Kankanaey	Khakass_Kachins	Gaoshan_Huaan	-0.003037	0.000807	-3.763	63926
																								Kankanaey	Korean	Gaoshan_Huaan	-0.002888	0.000768	-3.762	61705
																								Atayal	Negidal	Gaoshan_Huaan	-0.003589	0.000955	-3.758	60276
																								Ulchi	Taiwan_Hanben	Gaoshan_Huaan	-0.002708	0.000721	-3.756	65228
																								Atayal	Kazakh_Aksay	Gaoshan_Huaan	-0.003122	0.000832	-3.752	64744
																								Ami	Russia_Shamanka_EBA	Gaoshan_Huaan	-0.004427	0.001182	-3.743	54775
																								Atayal	Han_Fuzhou	Gaoshan_Huaan	-0.002712	0.000726	-3.738	64037
																								Kankanaey	Samdzong_1500BP	Gaoshan_Huaan	-0.003909	0.001047	-3.733	59982
																								Kankanaey	Han_Taiwan	Gaoshan_Huaan	-0.002503	0.000671	-3.729	64074
																								Xibo_HGDP	Taiwan_Hanben	Gaoshan_Huaan	-0.002805	0.000753	-3.727	63383
																								Atayal	Dongxiang_Linxia	Gaoshan_Huaan	-0.003184	0.000855	-3.723	63422
																								Ilocano	Tibetan_Chamdo	Gaoshan_Huaan	-0.003437	0.000926	-3.712	62632
																								Atayal	Khakass_Kachins	Gaoshan_Huaan	-0.003123	0.000841	-3.712	63845
																								Kankanaey	Han_Nanping	Gaoshan_Huaan	-0.00254	0.000685	-3.708	64019
																								Kankanaey	Ulchi	Gaoshan_Huaan	-0.002792	0.000754	-3.701	64685
																								Ilocano	Qiang_Daofu	Gaoshan_Huaan	-0.003656	0.000988	-3.699	61395
																								Ami	Mongolia_EBA_1_Ulgii	Gaoshan_Huaan	-0.004069	0.0011	-3.697	56278
																								Daur_HGDP	Taiwan_Hanben	Gaoshan_Huaan	-0.002613	0.000708	-3.69	63897
																								Murut	Han_Xianyang	Gaoshan_Huaan	-0.002551	0.000691	-3.69	64340
																								Murut	Qiang_Danba	Gaoshan_Huaan	-0.003105	0.000842	-3.688	61962
																								Kankanaey	Altaian	Gaoshan_Huaan	-0.002761	0.000749	-3.686	67120
																								Tibetan_Xunhua	Taiwan_Hanben	Gaoshan_Huaan	-0.003106	0.000844	-3.682	61783
																								Atayal	Kyrgyzstan_Medieval_Nomad	Gaoshan_Huaan	-0.00418	0.001137	-3.677	57810
																								Kankanaey	Mongol_Sainnoyon	Gaoshan_Huaan	-0.00284	0.000773	-3.676	63956
																								Kankanaey	Russia_OldBeringSea_Ekven	Gaoshan_Huaan	-0.003521	0.000958	-3.675	61364
																								Kankanaey	Kirghiz	Gaoshan_Huaan	-0.003186	0.000868	-3.672	63029
																								Murut	Lajia_LN	Gaoshan_Huaan	-0.00383	0.001044	-3.668	60077
																								Atayal	Mogolian_HGDP	Gaoshan_Huaan	-0.003043	0.000835	-3.646	62315
																								Ami	Altaian_Chelkans	Gaoshan_Huaan	-0.003135	0.000861	-3.642	64114
																								Murut	Xinancheng_WZML	Gaoshan_Huaan	-0.002618	0.00072	-3.638	62221
																								Ilocano	Qiang_Danba	Gaoshan_Huaan	-0.003881	0.001068	-3.634	59005
																								Ami	Dolgan	Gaoshan_Huaan	-0.003084	0.000849	-3.632	62565
																								Atayal	Dacaozi_IA	Gaoshan_Huaan	-0.004359	0.001201	-3.629	57165
																								Kankanaey	Han_Quanzhou	Gaoshan_Huaan	-0.002525	0.000696	-3.627	64050
																								Nivkh	Taiwan_Hanben	Gaoshan_Huaan	-0.002922	0.000806	-3.626	62897
																								Kankanaey	Mongol_Zasagt	Gaoshan_Huaan	-0.002868	0.000791	-3.624	63497
																								Atayal	Han_Ningde	Gaoshan_Huaan	-0.002685	0.000741	-3.623	64093
																								Kankanaey	Yakut_HGDP	Gaoshan_Huaan	-0.002821	0.000779	-3.622	65573
																								Atayal	Han_Xiamen	Gaoshan_Huaan	-0.002638	0.000729	-3.62	64125
																								Kankanaey	earlyXiongnu_rest	Gaoshan_Huaan	-0.003715	0.001027	-3.619	58957
																								Atayal	Altaian	Gaoshan_Huaan	-0.002922	0.000809	-3.61	67354
																								Kankanaey	Tuvinian	Gaoshan_Huaan	-0.002743	0.00076	-3.609	66285
																								Atayal	Han_Sanming	Gaoshan_Huaan	-0.002628	0.000729	-3.608	64106
																								Tibetan_Gannan	Taiwan_Hanben	Gaoshan_Huaan	-0.002729	0.000758	-3.602	62812
																								Atayal	Han_Zhangzhou	Gaoshan_Huaan	-0.002659	0.000738	-3.602	63954
																								Sherpa_Nepal	Taiwan_Hanben	Gaoshan_Huaan	-0.002997	0.000834	-3.593	62148
																								Murut	Shimao_LN	Gaoshan_Huaan	-0.003975	0.001107	-3.59	60042
																								Kankanaey	Sherpa_Nepal	Gaoshan_Huaan	-0.003084	0.000859	-3.589	61461
																								Atayal	Han_Nanping	Gaoshan_Huaan	-0.002645	0.000737	-3.587	64139
																								Negidal	Taiwan_Hanben	Gaoshan_Huaan	-0.003127	0.000872	-3.585	61354
																								Kankanaey	Mongol_Minorities	Gaoshan_Huaan	-0.002783	0.000779	-3.574	63956
																								Kankanaey	Buryat_Bohansky	Gaoshan_Huaan	-0.003134	0.000879	-3.564	62104
																								Atayal	lateXiongnu_han	Gaoshan_Huaan	-0.003546	0.000996	-3.561	60146
																								Kankanaey	Han_Fuzhou	Gaoshan_Huaan	-0.002433	0.000685	-3.55	63868
																								Atayal	Tibetan_Gannan	Gaoshan_Huaan	-0.003044	0.00086	-3.54	61990
																								Atayal	Wadian_LN	Gaoshan_Huaan	-0.004315	0.00122	-3.537	58451
																								Ilocano	Han_Shangluo	Gaoshan_Huaan	-0.003123	0.000885	-3.527	61692
																								Ami	Yumin_EN	Gaoshan_Huaan	-0.005168	0.001467	-3.521	50068
																								Atayal	Xibo_HGDP	Gaoshan_Huaan	-0.00293	0.000833	-3.517	62585
																								Ilocano	Han_Xianyang	Gaoshan_Huaan	-0.002969	0.000844	-3.517	63154
																								Kankanaey	Eskimo_Naukan	Gaoshan_Huaan	-0.00328	0.000935	-3.506	62692
																								Tibetan_Yajiang	Tonga_2500BP	Gaoshan_Huaan	-0.006264	0.001787	-3.505	24603
																								Dusun	Han_Weinan	Gaoshan_Huaan	-0.00233	0.000666	-3.498	65638
																								Kankanaey	Chemurchek_northAlai	Gaoshan_Huaan	-0.004878	0.001396	-3.493	56203
																								Atayal	Mongol_Minorities	Gaoshan_Huaan	-0.002815	0.000807	-3.489	63907
																								Ilocano	TibetanHO_Yunnan	Gaoshan_Huaan	-0.003838	0.001101	-3.486	58754
																								Kankanaey	Dacaozi_IA	Gaoshan_Huaan	-0.003927	0.001129	-3.48	57682
																								Mongol_Minorities	Taiwan_Hanben	Gaoshan_Huaan	-0.002515	0.000725	-3.471	64436
																								Kankanaey	Tibetan_Xunhua	Gaoshan_Huaan	-0.003116	0.000899	-3.466	61050
																								Kankanaey	Japanese_HGDP	Gaoshan_Huaan	-0.002414	0.000696	-3.466	64799
																								Ilocano	Tibetan_Shigatse	Gaoshan_Huaan	-0.003315	0.000957	-3.463	62390
																								Kankanaey	Kyrgyz_Urumqi	Gaoshan_Huaan	-0.002778	0.000804	-3.455	66243
																								Kankanaey	Kazakh	Gaoshan_Huaan	-0.002642	0.000767	-3.447	67447
																								Dusun	Han_Xian	Gaoshan_Huaan	-0.002243	0.000651	-3.444	67172
																								Ilocano	Han_Baoji	Gaoshan_Huaan	-0.002809	0.000816	-3.441	64282
																								Atayal	Tibetan_Xunhua	Gaoshan_Huaan	-0.003363	0.000978	-3.44	60758
																								Kankanaey	Dungan	Gaoshan_Huaan	-0.002547	0.000741	-3.434	65252
																								Tonga_2500BP	Han_Xian	Gaoshan_Huaan	-0.004942	0.00144	-3.431	27405
																								Kankanaey	Shor_Khakassia	Gaoshan_Huaan	-0.003198	0.000932	-3.431	62946
																								Qiang_Daofu1	Taiwan_Hanben	Gaoshan_Huaan	-0.002743	0.000801	-3.424	61158
																								Atayal	Buryat_Selenginsky	Gaoshan_Huaan	-0.003014	0.000882	-3.417	62439
																								Kazakh_Aksay	Taiwan_Hanben	Gaoshan_Huaan	-0.002524	0.000739	-3.415	65210
																								Mogolian_HGDP	Taiwan_Hanben	Gaoshan_Huaan	-0.002553	0.000748	-3.411	63062
																								Murut	Han_Henan	Gaoshan_Huaan	-0.002603	0.000764	-3.408	62217
																								Kankanaey	Han_Sanming	Gaoshan_Huaan	-0.002309	0.000677	-3.408	63967
																								Kankanaey	Mongolia_LBA_4_CenterWest	Gaoshan_Huaan	-0.003157	0.000926	-3.407	61270
																								Kinabatagan_His	Han_Weinan	Gaoshan_Huaan	-0.005331	0.001566	-3.404	26110
																								Tonga_2500BP	She_Fujian	Gaoshan_Huaan	-0.00569	0.001674	-3.399	24643
																								Ami	Tharu_Nepal	Gaoshan_Huaan	-0.002786	0.00082	-3.399	64053
																								Ami	Xiaowu_MN	Gaoshan_Huaan	-0.004602	0.001355	-3.396	58749
																								Kankanaey	Kalmyk	Gaoshan_Huaan	-0.002619	0.000773	-3.39	64994
																								Ami	Mebrak_2125BP	Gaoshan_Huaan	-0.005101	0.001508	-3.382	39534
																								Atayal	Mongol_Sainnoyon	Gaoshan_Huaan	-0.002781	0.000823	-3.38	63869
																								Ilocano	Tibetan_Xinlong1	Gaoshan_Huaan	-0.003383	0.001001	-3.378	59893
																								Ami	earlyXiongnu_west	Gaoshan_Huaan	-0.003496	0.001035	-3.377	59767
																								Atayal	Mongol_Uuld	Gaoshan_Huaan	-0.002699	0.0008	-3.374	64680
																								Visayan	Han_Xian	Gaoshan_Huaan	-0.002461	0.00073	-3.373	67079
																								Nanai	Taiwan_Hanben	Gaoshan_Huaan	-0.002522	0.00075	-3.364	63349
																								Kankanaey	lateMed_Khitan	Gaoshan_Huaan	-0.003968	0.00118	-3.363	52377
																								Buryat_Zakamensky	Taiwan_Hanben	Gaoshan_Huaan	-0.002655	0.000792	-3.352	63570
																								Khamnegan	Taiwan_Hanben	Gaoshan_Huaan	-0.002573	0.000769	-3.347	64065
																								Dusun	Jinchankou_LN	Gaoshan_Huaan	-0.005194	0.001552	-3.346	43486
																								Kankanaey	Han_Longyan	Gaoshan_Huaan	-0.002248	0.000673	-3.339	64054
																								Atayal	Salar_Xunhua	Gaoshan_Huaan	-0.002767	0.000829	-3.337	63939
																								Tonga_2500BP	Han_Yanan	Gaoshan_Huaan	-0.005401	0.001623	-3.329	25278
																								Ami	Aleut	Gaoshan_Huaan	-0.002996	0.0009	-3.329	65511
																								Kankanaey	Buryat_Selenginsky	Gaoshan_Huaan	-0.002751	0.000827	-3.328	62672
																								Taiwan_Hanben	XiongNu	Gaoshan_Huaan	-0.003373	0.001014	-3.326	60333
																								Ami	Russia_UstIda_LN	Gaoshan_Huaan	-0.004029	0.001213	-3.322	55230
																								Kankanaey	Salar_Xunhua	Gaoshan_Huaan	-0.002589	0.000779	-3.322	63925
																								Murut	Han_Shandong	Gaoshan_Huaan	-0.002315	0.000697	-3.321	63470
																								Kankanaey	Tubalar	Gaoshan_Huaan	-0.002716	0.00082	-3.311	66854
																								Atayal	Mongolia_LBA_4_CenterWest	Gaoshan_Huaan	-0.003325	0.001007	-3.303	60998
																								Ami	Longtoushan_BA	Gaoshan_Huaan	-0.005132	0.001555	-3.3	33948
																								Murut	Pingliangtai_LN	Gaoshan_Huaan	-0.003359	0.001018	-3.299	60693
																								Kankanaey	Negidal	Gaoshan_Huaan	-0.003115	0.000945	-3.297	60724
																								Visayan	Han_Xianyang	Gaoshan_Huaan	-0.002537	0.00077	-3.297	63830
																								Kankanaey	Han_Ningde	Gaoshan_Huaan	-0.002269	0.000689	-3.295	63999
																								Buryat_Ehirit	Taiwan_Hanben	Gaoshan_Huaan	-0.00265	0.000805	-3.294	63712
																								Tonga_2500BP	Han_Xianyang	Gaoshan_Huaan	-0.004965	0.001508	-3.293	25748
																								Kankanaey	Han_Shanghai	Gaoshan_Huaan	-0.003215	0.000978	-3.287	59909
																								Taiwan_Hanben	Han_Ankang	Gaoshan_Huaan	-0.002306	0.000702	-3.286	63526
																								Atayal	Russia_UstIda_EBA	Gaoshan_Huaan	-0.004946	0.001506	-3.284	43750
																								Ilocano	Pingliangtai_LN	Gaoshan_Huaan	-0.00423	0.001289	-3.283	56362
																								Ami	She_HGDP	Gaoshan_Huaan	-0.002367	0.000721	-3.283	62592
																								Kankanaey	Mongolia_EBA_1_Ulgii	Gaoshan_Huaan	-0.003719	0.001133	-3.281	55743
																								Kankanaey	Evenk_Transbaikal	Gaoshan_Huaan	-0.002831	0.000864	-3.279	62904
																								Atayal	lateXiongnu	Gaoshan_Huaan	-0.00278	0.000848	-3.279	63803
																								Visayan	Jinchankou_LN	Gaoshan_Huaan	-0.005783	0.001765	-3.277	41621
																								Tibetan_Xinlong1	Tonga_2500BP	Gaoshan_Huaan	-0.006063	0.001851	-3.275	24130
																								Kankanaey	Haojiatai_LN	Gaoshan_Huaan	-0.004603	0.001406	-3.273	44235
																								Atayal	Buryat_Bohansky	Gaoshan_Huaan	-0.002941	0.000899	-3.271	61875
																								Taiwan_Hanben	Han_Sanming	Gaoshan_Huaan	-0.002091	0.00064	-3.266	64578
																								Han_Beijing1K	Taiwan_Hanben	Gaoshan_Huaan	-0.002105	0.000645	-3.265	66868
																								Dusun	XiongNu	Gaoshan_Huaan	-0.00327	0.001002	-3.263	61153
																								Atayal	earlyXiongnu_rest	Gaoshan_Huaan	-0.003557	0.001092	-3.258	58586
																								Ami	Shirenzigou_IA	Gaoshan_Huaan	-0.004741	0.001457	-3.253	43281
																								Kankanaey	Dongxiang_Linxia	Gaoshan_Huaan	-0.002502	0.000769	-3.253	63471
																								Dusun	Han_Baoji	Gaoshan_Huaan	-0.002173	0.000668	-3.251	65187
																								Atayal	Kalmyk	Gaoshan_Huaan	-0.002648	0.000817	-3.242	65079
																								Tibetan_Chamdo	Tonga_2500BP	Gaoshan_Huaan	-0.005401	0.001669	-3.237	25433
																								Ami	Mansi	Gaoshan_Huaan	-0.002695	0.000833	-3.237	65356
																								Kankanaey	Qiang_Danba1	Gaoshan_Huaan	-0.002624	0.000813	-3.226	61552
																								Buryat_Bohansky	Taiwan_Hanben	Gaoshan_Huaan	-0.002682	0.000832	-3.224	62693
																								Dongxiang_Linxia	Taiwan_Hanben	Gaoshan_Huaan	-0.002321	0.000722	-3.216	64025
																								Kankanaey	Tibetan_Xinlong	Gaoshan_Huaan	-0.002571	0.000801	-3.211	61394
																								Kankanaey	She_Fujian	Gaoshan_Huaan	-0.002409	0.00075	-3.211	62047
																								Atayal	Haojiatai_LN	Gaoshan_Huaan	-0.004742	0.001479	-3.207	43783
																								Kankanaey	Kusunda	Gaoshan_Huaan	-0.002726	0.000851	-3.205	64148
																								Atayal	Xiaowu_MN	Gaoshan_Huaan	-0.004628	0.001447	-3.197	57550
																								Hezhen_HGDP	Taiwan_Hanben	Gaoshan_Huaan	-0.002358	0.000738	-3.194	63374
																								Ami	Nogai	Gaoshan_Huaan	-0.002664	0.000834	-3.193	66756
																								Atayal	Erdaojingzi_LN	Gaoshan_Huaan	-0.004209	0.001319	-3.192	50444
																								Ilocano	Tibetan_Yajiang	Gaoshan_Huaan	-0.003134	0.000982	-3.191	60947
																								Ami	Gejia_Kaili	Gaoshan_Huaan	-0.002291	0.000719	-3.188	62362
																								Atayal	Khamnegan	Gaoshan_Huaan	-0.002693	0.000846	-3.183	63510
																								Taiwan_Hanben	Han_Quanzhou	Gaoshan_Huaan	-0.002106	0.000662	-3.182	64604
																								Atayal	Khovsgol_LBA	Gaoshan_Huaan	-0.003063	0.000963	-3.181	60892
																								Atayal	Tibetan_Xinlong	Gaoshan_Huaan	-0.002671	0.000842	-3.171	61132
																								Atayal	Sila	Gaoshan_Huaan	-0.00276	0.000871	-3.167	61877
																								Kankanaey	Khakass_Koibals	Gaoshan_Huaan	-0.002758	0.000871	-3.166	63281
																								Atayal	Han_Shanghai	Gaoshan_Huaan	-0.003318	0.001049	-3.163	59409
																								Atayal	Longtoushan_BA	Gaoshan_Huaan	-0.005591	0.001768	-3.162	33242
																								Kankanaey	Ket	Gaoshan_Huaan	-0.002726	0.000862	-3.161	65501
																								Taiwan_Hanben	Han_Taiwan	Gaoshan_Huaan	-0.002005	0.000635	-3.158	64599
																								Atayal	Tofalar	Gaoshan_Huaan	-0.002783	0.000882	-3.153	63886
																								Kankanaey	Chukchi	Gaoshan_Huaan	-0.002761	0.000877	-3.15	63617
																								Taiwan_Hanben	Han_Nanping	Gaoshan_Huaan	-0.002051	0.000652	-3.144	64624
																								Ilocano	Tu_HGDP	Gaoshan_Huaan	-0.002964	0.000943	-3.142	62992
																								Kankanaey	Han_Jiangsu	Gaoshan_Huaan	-0.002446	0.00078	-3.136	61845
																								Ami	UstBelaya_EBA	Gaoshan_Huaan	-0.003404	0.001086	-3.134	59526
																								Atayal	Shor_Khakassia	Gaoshan_Huaan	-0.003064	0.000977	-3.134	62797
																								Kankanaey	Khakass_Sagai	Gaoshan_Huaan	-0.002673	0.000853	-3.134	65096
																								Murut	Tibetan_Yajiang	Gaoshan_Huaan	-0.002387	0.000763	-3.13	62999
																								Buryat_Aginsky	Taiwan_Hanben	Gaoshan_Huaan	-0.002344	0.000749	-3.128	65127
																								Dusun	Han_YulinSX	Gaoshan_Huaan	-0.002058	0.000659	-3.124	66106
																								Kirghiz	Taiwan_Hanben	Gaoshan_Huaan	-0.002608	0.000838	-3.114	63511
																								Kankanaey	Russia_Lokomotiv_Eneolithic	Gaoshan_Huaan	-0.003935	0.001264	-3.112	52536
																								Dusun	Lajia_LN	Gaoshan_Huaan	-0.003158	0.001018	-3.101	60429
																								Visayan	Han_Baoji	Gaoshan_Huaan	-0.002325	0.00075	-3.1	64791
																								Taiwan_Hanben	Xinancheng_WZML	Gaoshan_Huaan	-0.002324	0.00075	-3.097	62045
																								Kankanaey	earlyMed_Turk	Gaoshan_Huaan	-0.003017	0.000974	-3.096	60935
																								Ami	Bashkir_central	Gaoshan_Huaan	-0.002543	0.000822	-3.093	67745
																								Atayal	Han_Zhejiang	Gaoshan_Huaan	-0.002608	0.000844	-3.09	60939
																								Murut	TibetanHO_Yunnan	Gaoshan_Huaan	-0.002555	0.000828	-3.085	61805
																								Visayan	Han_YulinSX	Gaoshan_Huaan	-0.002332	0.000756	-3.085	65800
																								Ami	Russia_Lokomotiv_Eneolithic	Gaoshan_Huaan	-0.003672	0.001192	-3.082	53020
																								Ami	Fofonovo_EN	Gaoshan_Huaan	-0.004147	0.001347	-3.079	47528
																								Atayal	Khakass_Koibals	Gaoshan_Huaan	-0.002813	0.000918	-3.063	63151
																								Ilocano	Han_Henan	Gaoshan_Huaan	-0.002993	0.000978	-3.061	59617
																								Kankanaey	Tharu_Nepal	Gaoshan_Huaan	-0.00265	0.000867	-3.058	63658
																								Dusun	Han_Xianyang	Gaoshan_Huaan	-0.002124	0.000695	-3.055	64476
																								Ami	Banlashan_MN	Gaoshan_Huaan	-0.003789	0.00124	-3.054	59627
																								Kankanaey	Russia_Shamanka_Eneolithic	Gaoshan_Huaan	-0.002812	0.000921	-3.052	61478
																								Evenk_FarEast	Taiwan_Hanben	Gaoshan_Huaan	-0.002826	0.000926	-3.051	60830
																								Dusun	Han_Yanan	Gaoshan_Huaan	-0.00216	0.000708	-3.051	63979
																								Dusun	Xinancheng_WZML	Gaoshan_Huaan	-0.002292	0.000751	-3.05	62445
																								Tonga_2500BP	Han_Weinan	Gaoshan_Huaan	-0.004587	0.001509	-3.039	26487
																								Kankanaey	Luoheguxiang_LBIA	Gaoshan_Huaan	-0.003606	0.001187	-3.037	54590
																								Han_Jiangsu	Taiwan_Hanben	Gaoshan_Huaan	-0.002202	0.000726	-3.035	62522
																								Ami	Xiaojingshan_EN	Gaoshan_Huaan	-0.004265	0.00141	-3.026	34858
																								Shimao_LN	Taiwan_Hanben	Gaoshan_Huaan	-0.003411	0.001127	-3.025	59615
																								Atayal	Buryat_Duldurginsky	Gaoshan_Huaan	-0.0027	0.000892	-3.025	61818
																								Dusun	Wanggou_MN	Gaoshan_Huaan	-0.003639	0.001204	-3.024	50669
																								Taiwan_Hanben	Han_Putian	Gaoshan_Huaan	-0.002001	0.000662	-3.022	64531
																								Han_Shanghai	Taiwan_Hanben	Gaoshan_Huaan	-0.002852	0.000944	-3.021	60667
																								Atayal	Kirghiz	Gaoshan_Huaan	-0.002743	0.000911	-3.011	62871
																								Mogolian_HGDP	Tonga_2500BP	Gaoshan_Huaan	-0.005199	0.00173	-3.006	24685
																								Yakut_HGDP	Taiwan_Hanben	Gaoshan_Huaan	-0.002266	0.000754	-3.005	66048

## Sheet: Table S5
Table S5. Admixture time estimated using ALDER
Source2	Source1	Target	p_values	Z-scores	Generations+/-Standard Error	Generation	Standard Error_generation	Year (CE)	Year (YBP)	Standard Error_year
Han_Shandong	Zhuang_Guangxi	She_Shanyang	0.047	1.99	191.65+/-50.77	191.65	50.77	-3388.2	5366.2	1421.56
Han_Shandong	Zhuang_Guangxi	She_Shanyang	0.047	1.99	191.65+/-50.77	191.65	50.77	-3388.2	5366.2	1421.56
Zhuang_Guangxi	Tibetan_Shigatse	She_Shanyang	0.014	2.45	145.80+/-36.92	145.8	36.92	-2104.4	4082.4	1033.76
Zhuang_Guangxi	Tibetan_Shigatse	She_Shanyang	0.014	2.45	145.80+/-36.92	145.8	36.92	-2104.4	4082.4	1033.76
Daur_HGDP	Dongjia_Kaili	She_Shanyang	0.041	2.05	141.28+/-55.78	141.28	55.78	-1977.84	3955.84	1561.84
Daur_HGDP	Dongjia_Kaili	She_Shanyang	0.041	2.05	141.28+/-55.78	141.28	55.78	-1977.84	3955.84	1561.84
Kinh_Vietnam	Han_Shandong	She_Pingshui	0.046	2	138.56+/-57.13	138.56	57.13	-1901.68	3879.68	1599.64
Kinh_Vietnam	Han_Shandong	She_Pingshui	0.046	2	138.56+/-57.13	138.56	57.13	-1901.68	3879.68	1599.64
Han_Shandong	Xijia_Kaili	She_Shanyang	0.027	2.21	133.74+/-36.03	133.74	36.03	-1766.72	3744.72	1008.84
Han_Shandong	Xijia_Kaili	She_Shanyang	0.027	2.21	133.74+/-36.03	133.74	36.03	-1766.72	3744.72	1008.84
Mlabri	Tibetan_Shigatse	She_Shanyang	0.041	2.05	131.89+/-55.41	131.89	55.41	-1714.92	3692.92	1551.48
Mlabri	Tibetan_Shigatse	She_Shanyang	0.041	2.05	131.89+/-55.41	131.89	55.41	-1714.92	3692.92	1551.48
PaThen	Han_Shandong	She_Shanyang	0.0081	2.65	120.28+/-29.46	120.28	29.46	-1389.84	3367.84	824.88
PaThen	Han_Shandong	She_Shanyang	0.0081	2.65	120.28+/-29.46	120.28	29.46	-1389.84	3367.84	824.88
Mlabri	Nganasan	She_Pingshui	0.0068	2.71	101.59+/-30.78	101.59	30.78	-866.52	2844.52	861.84
Mlabri	Nganasan	She_Pingshui	0.0068	2.71	101.59+/-30.78	101.59	30.78	-866.52	2844.52	861.84
Han_Shandong	Zhuang_Guangxi	She_Pingshui	0.039	2.06	101.51+/-37.56	101.51	37.56	-864.28	2842.28	1051.68
Han_Shandong	Zhuang_Guangxi	She_Pingshui	0.039	2.06	101.51+/-37.56	101.51	37.56	-864.28	2842.28	1051.68
Zhuang_Guangxi	Tibetan_Shigatse	She_Guanshe	0.046	1.99	94.22+/-34.84	94.22	34.84	-660.16	2638.16	975.52
Zhuang_Guangxi	Tibetan_Shigatse	She_Guanshe	0.046	1.99	94.22+/-34.84	94.22	34.84	-660.16	2638.16	975.52
Maonan_Huanjiang	Tibetan_Shigatse	She_Guanshe	0.0053	2.79	75.68+/-15.08	75.68	15.08	-141.04	2119.04	422.24
Maonan_Huanjiang	Tibetan_Shigatse	She_Guanshe	0.0053	2.79	75.68+/-15.08	75.68	15.08	-141.04	2119.04	422.24
PaThen	Daur_HGDP	She_Shanyang	0.038	2.08	56.79+/-27.04	56.79	27.04	387.88	1590.12	757.12
PaThen	Daur_HGDP	She_Shanyang	0.038	2.08	56.79+/-27.04	56.79	27.04	387.88	1590.12	757.12
Hmong	Tibetan_Lhasa	She_Shanyang	0.04	2.06	50.82+/-16.55	50.82	16.55	555.04	1422.96	463.4
Hmong	Tibetan_Lhasa	She_Shanyang	0.04	2.06	50.82+/-16.55	50.82	16.55	555.04	1422.96	463.4
LaChi	Tibetan_Shigatse	She_Guanshe	0.046	2	46.00+/-12.02	46	12.02	690	1288	336.56
LaChi	Tibetan_Shigatse	She_Guanshe	0.046	2	46.00+/-12.02	46	12.02	690	1288	336.56
Hmong	Ulchi	She_Pingshui	0.00034	3.58	31.08+/-8.16	31.08	8.16	1107.76	870.24	228.48
Hmong	Ulchi	She_Pingshui	0.00034	3.58	31.08+/-8.16	31.08	8.16	1107.76	870.24	228.48

## Sheet: Table S6
Table S6. The signatures of natural selection identified in HM people based on Fst, iHS, and XPEHH analyses.
SNP	CHR	BP	Fst_HM-Han_Shaanxi	Annotation		SNP	CHR	BP	iHS	Annotation		SNP	CHR	BP	XPEHH_HM-Han_Shaanxi	Annotation
rs646817	1	207757936	0.215	CR1		rs7781327	7	137187681	6.82355	DGKI		rs59474447	20	41355711	5.1475	PTPRT
rs3738468	1	207762358	0.215	CR1		rs74853209	11	62296601	4.43036	AHNAK		rs12463661	2	65475061	5.1357	ACTR2
rs56122787	1	207764826	0.215	CR1		rs2320611	13	33395373	3.12	LINC00423		rs12149862	16	69497203	4.342	CYB5B
rs140018719	1	207760271	0.215	CR1		rs1638746	7	157567323	2.92778	PTPRN2		rs10776856	9	138837113	4.236	UBAC1
rs679515	1	207750568	0.211	CR1		rs3821508	3	133293618	2.88599	CDV3		rs527025	19	56703248	3.7405	ZSCAN5B
rs650877	1	207748793	0.211	CR1		rs4775936	15	51536022	2.7301	CYP19A1		rs2517611	6	30169327	3.4976	TRIM26
rs114886545	1	207683624	0.206	CR1		rs4782318	16	88769400	2.69233	RNF166		rs111459317	16	48203550	3.0571	ABCC11
rs78608133	1	207687416	0.204	CR1		rs114517634	8	125604965	2.47413	MTSS1		rs2661319	1	163039777	3.047	RGS4
rs183114	20	12904241	0.201	LOC101929486		rs111698018	5	134549115	2.43549	C5orf66		rs7194615	16	82769498	3.0106	CDH13
rs6915823	6	30073430	0.199	TRIM31		rs66794933	19	56003091	2.32629	SSC5D		rs61833501	1	244177122	2.9105	LOC339529
rs2248289	6	30072721	0.199	TRIM31		rs34705887	6	25331300	2.29432	LRRC16A		rs9504703	6	6171892	2.8948	F13A1
rs6134724	20	12914811	0.198	LOC101929486		rs10185851	2	12237067	2.27177	LOC100506457		rs875062	8	96364688	2.8003	C8orf37-AS1
rs6078834	20	12927466	0.197	LOC101929486		rs1784000	11	126442635	2.26542	KIRREL3		rs11169001	12	49804248	2.7463	SPATS2
rs12487716	3	28654162	0.19	LINC00693		rs6931776	6	29986427	2.11829	ZNRD1-AS1		rs190724097	12	49804842	2.7463	SPATS2
rs17421511	1	11857788	0.189	MTHFR		rs4875316	8	4160944	2.02956	CSMD1		rs6455386	6	71612470	2.6634	B3GAT2
rs1042136	6	33048628	0.189	HLA-DPB1		rs9637466	3	169215928	2.0094	MECOM		rs17177632	6	29408090	2.6321	OR10C1
rs17196989	6	31113703	0.186	CCHCR1		rs3762648	3	109052732	2.00159	DPPA4		rs9394632	6	39859102	2.577	DAAM2
rs11237733	11	78870685	0.179	TENM4		rs41371446	22	46637272	2.00088	PPARA		rs11590780	1	167643218	2.5693	RCSD1
rs78033403	6	34059561	0.179	GRM4		rs941601	14	94771541	1.90933	SERPINA6		rs938900	16	12776281	2.5136	CPPED1
rs3818361	1	207784968	0.178	CR1		rs12434757	14	95884323	1.84742	SYNE3		rs2270379	17	55356209	2.4898	MSI2
rs10088894	8	410640	0.176	FBXO25		rs17864759	2	234900212	1.82046	TRPM8		rs77587730	14	65237285	2.414	SPTB
rs17047631	1	207781200	0.176	CR1		rs3026167	12	13733004	1.80714	GRIN2B		rs11885860	2	180398739	2.3606	ZNF385B
rs77019674	9	94625954	0.176	ROR2		rs75718297	17	113738	1.80663	RPH3AL		rs723937	11	120312746	2.3567	ARHGEF12
rs73651573	9	94604475	0.176	ROR2		rs11136684	8	3807861	1.78625	CSMD1		rs8055243	16	24019212	2.3279	PRKCB
rs1110446	6	30070937	0.173	TRIM31		rs7465441	8	119498664	1.76709	SAMD12		rs79889489	8	120989262	2.315	DEPTOR
rs17187896	6	30071307	0.173	TRIM31		rs78016407	7	148309405	1.74313	C7orf33		rs2236558	10	81923205	2.2686	ANXA11
rs17194258	6	30071357	0.173	TRIM31		rs7134682	12	66168151	1.72224	RPSAP52		rs1546060	3	56435395	2.201	ERC2
rs473677	11	78864373	0.172	TENM4		rs573922	15	58740094	1.71352	LIPC		rs11084109	19	52220019	2.1873	HAS1
rs11607746	11	78864605	0.172	TENM4		rs55868427	17	135080	1.69376	RPH3AL		rs5025296	14	34053620	2.1785	NPAS3
rs116906596	20	56894173	0.172	RAB22A		rs2270217	7	28360735	1.69127	CREB5		rs2268657	6	39020542	2.1728	GLP1R
rs483569	20	56884186	0.172	PPP4R1L		rs62231829	3	14451351	1.6674	SLC6A6		rs114674004	6	30169139	2.1674	TRIM26
rs3134944	6	32146644	0.17	RNF5		rs11720593	3	133713660	1.63997	SLCO2A1		rs60758080	11	120120435	2.1458	POU2F3
rs3134945	6	32146492	0.17	RNF5		rs404860	6	32184345	1.61846	NOTCH4		rs923381	3	8314924	2.139	LMCD1-AS1
rs11696496	20	56874929	0.17	PPP4R1L		rs139628442	21	37833264	1.61463	CLDN14		rs6582494	12	44401246	2.0835	TMEM117
rs183637818	6	32147450	0.17	RNF5		rs11834380	12	50080878	1.6126	FMNL3		rs285482	1	165410723	2.0657	RXRG
rs3134947	6	32145205	0.17	AGPAT1		rs62404561	6	32370646	1.61132	BTNL2		rs1515777	12	20863573	2.0326	SLCO1C1
rs34280838	6	32139565	0.17	AGPAT1		rs8132673	21	41525276	1.60852	DSCAM		rs13000537	2	47771677	1.967	KCNK12
rs9267810	6	32121594	0.17	LOC100507547		rs3129882	6	32409530	1.60225	HLA-DRA		rs2298292	6	169056267	1.8906	SMOC2
rs66799959	6	33037690	0.169	HLA-DPA1		rs10851059	12	119423477	1.59636	SRRM4		rs74723696	10	129005069	1.863	DOCK1
rs987870	6	33042880	0.169	HLA-DPA1		rs947464	14	47458536	1.58211	MDGA2		rs11977449	7	1132075	1.8169	C7orf50
rs12162441	20	14020712	0.168	MACROD2		rs9296073	6	33042551	1.5704	HLA-DPA1		rs35439441	11	99851185	1.7634	CNTN5
rs3130347	6	32134656	0.167	EGFL8		rs9501055	6	31097052	1.5579	PSORS1C1		rs12110295	5	32062984	1.7157	PDZD2
rs6087032	20	9799063	0.164	PAK7		rs8062992	16	16291099	1.55639	ABCC6		rs575638	9	113639333	1.7119	LPAR1
rs146210905	20	56834076	0.163	PPP4R1L		rs28484850	8	3807486	1.54496	CSMD1		rs7616998	3	197241877	1.689	BDH1
rs8129242	21	31156689	0.163	GRIK1		rs2822544	21	15653065	1.54124	ABCC13		rs5764965	22	45097815	1.644	PRR5
rs2269426	6	32076499	0.163	TNXB		rs181751680	5	173149453	1.53732	LOC101928136		rs17816375	15	33080747	1.639	FMN1
rs11965508	6	34045946	0.162	GRM4		rs78755791	11	40796654	1.53173	LRRC4C		rs58394495	7	43370365	1.6207	HECW1
rs74545452	20	15258815	0.161	MACROD2		rs11710286	3	8327540	1.52224	LMCD1-AS1		rs61906493	11	117108877	1.5781	RNF214
rs6064637	20	56859730	0.161	PPP4R1L		rs59833897	6	32366537	1.51182	BTNL2		rs9320114	6	105845414	1.5517	PREP
rs6026176	20	56859900	0.161	PPP4R1L		rs9500931	6	33053695	1.5051	HLA-DPB1		rs886375	4	7711943	1.4637	SORCS2
rs150738952	20	56862861	0.161	PPP4R1L		rs41481747	13	108019280	1.50215	FAM155A		rs2079263	7	43346016	1.46	HECW1
rs2817168	1	3013690	0.16	PRDM16		rs1042136	6	33048628	1.49601	HLA-DPB1		rs469942	5	94247253	1.4549	MCTP1
rs6689634	1	201954987	0.16	RNPEP		rs9376369	6	139095721	1.49522	CCDC28A		rs3812264	7	6211717	1.4519	CYTH3
rs7548375	1	201952938	0.16	RNPEP		rs535474	9	279149	1.49356	DOCK8		rs222974	21	27879342	1.4376	CYYR1
rs16846884	2	142456242	0.16	LRP1B		rs10765835	11	11352606	1.4899	GALNT18		rs4309437	17	8648103	1.4274	CCDC42
rs220748	6	165827643	0.158	PDE10A		rs59650010	11	5620285	1.48807	TRIM6		rs147876972	6	168082930	1.4209	LOC441178
rs1133950	8	117783914	0.157	UTP23		rs822396	3	186566877	1.47957	ADIPOQ		rs12030355	1	62148611	1.414	TM2D1
rs17188113	6	30131123	0.156	TRIM15		rs9533399	13	43696112	1.47602	LINC00400		rs143979988	16	22128153	1.3953	VWA3A
rs61729757	6	29760462	0.156	HCG4		rs7770418	6	33045659	1.47386	HLA-DPA1		rs12133916	1	240660988	1.3789	GREM2
rs13206421	6	3149271	0.155	BPHL		rs4607069	3	154802920	1.47181	MME		rs2657109	13	43701037	1.3694	LINC00400
rs115163421	6	34072735	0.155	GRM4		rs3135020	6	33041064	1.47027	HLA-DPA1		rs10817870	9	119049958	1.3611	PAPPA
rs57605314	3	32360978	0.153	CMTM8		rs6921948	6	31171257	1.46848	HCG27		rs12480449	20	57183408	1.339	APCDD1L-AS1
rs6999707	8	140963102	0.153	TRAPPC9		rs2143461	6	32335347	1.46478	C6orf10		rs140948039	16	16095000	1.3193	ABCC1
rs41267118	6	31939345	0.153	DXO		rs2076531	6	32363712	1.46131	BTNL2		rs3789439	1	94579426	1.3001	ABCA4
rs73095879	20	41377523	0.152	PTPRT		rs4663888	2	234591987	1.45647	UGT1A7		rs8071491	17	79116919	1.2935	AATK
rs2073720	6	31112823	0.152	CCHCR1		rs1555483	9	10497345	1.45273	PTPRD		rs75782354	1	201637983	1.2933	NAV1
rs130075	6	31122502	0.152	CCHCR1		rs10490855	3	29312810	1.45013	RBMS3-AS3		rs218221	2	33331219	1.2898	LTBP1
rs6650559	16	25875423	0.152	HS3ST4		rs12437999	15	92445582	1.4472	SLCO3A1		rs9890736	17	71533892	1.2858	SDK2
rs10090308	8	401635	0.152	FBXO25		rs1054025	6	33035771	1.44467	HLA-DPA1		rs3923144	2	39103991	1.283	MORN2
rs221606	17	45256176	0.152	CDC27		rs183830508	5	32419332	1.43963	ZFR		rs73357997	14	96674673	1.2817	BDKRB2
rs17029587	12	99922550	0.151	ANKS1B		rs9263766	6	31117015	1.43638	CCHCR1		rs76697556	15	93596795	1.2667	RGMA
rs77972283	12	99900621	0.151	ANKS1B		rs2937886	8	17580791	1.43638	MTUS1		rs183807070	1	6328129	1.2645	ACOT7
rs185207099	6	32050061	0.15	TNXB		rs800347	11	2430597	1.43597	TRPM5		rs17170575	7	147218996	1.2608	CNTNAP2
rs2239689	6	32030284	0.15	TNXB		rs66991551	7	35354892	1.43408	LOC401324		rs72814004	17	937582	1.2582	ABR
rs13247446	7	110405982	0.15	IMMP2L		rs1125307	4	8117671	1.42917	ABLIM2		rs117953897	14	75920709	1.2539	JDP2
rs77913858	6	32066815	0.15	TNXB		rs9469341	6	33035877	1.42641	HLA-DPA1		rs77963678	10	18482561	1.2352	CACNB2
rs449643	6	31936679	0.15	SKIV2L		rs10899610	11	78923533	1.42609	TENM4		rs34169280	12	128588196	1.2058	LOC100996679
rs142151025	20	41368169	0.149	PTPRT		rs4875113	8	4485185	1.42589	CSMD1		rs11032546	11	34213873	1.1927	ABTB2
rs2857433	6	30120633	0.149	TRIM10		rs2839417	21	43319737	1.42467	C2CD2		rs6818491	4	185085121	1.1911	ENPP6
rs1970	6	30125543	0.149	TRIM10		rs2683553	10	71571792	1.42273	COL13A1		rs765244	13	22451371	1.1835	LINC00424
rs11961941	6	30131527	0.149	TRIM15		rs4741955	9	447887	1.42243	DOCK8		rs1218578	1	154810030	1.1785	KCNN3
rs9609077	22	31153162	0.149	OSBP2		rs61755338	20	52789885	1.42141	CYP24A1		rs182872394	5	135177397	1.1721	SLC25A48
rs6859346	5	132335165	0.149	ZCCHC10		rs9500928	6	33049694	1.42073	HLA-DPB1		rs774764	3	111719493	1.1654	TAGLN3
rs1054025	6	33035771	0.148	HLA-DPA1		rs1046146	15	74706943	1.42067	SEMA7A		rs77935410	4	9923008	1.165	SLC2A9
rs2308928	6	33036971	0.147	HLA-DPA1		rs11819384	10	123862546	1.41992	TACC2		rs10949694	7	157842635	1.1616	PTPRN2
rs11991630	8	1856922	0.147	ARHGEF10		rs7077413	10	126268260	1.41942	LHPP		rs185319822	3	130282407	1.1604	COL6A6
rs16997584	20	51751300	0.147	TSHZ2		rs1405462	12	131491589	1.41915	GPR133		rs704005	10	80877090	1.1591	ZMIZ1
rs10785173	12	75489257	0.147	KCNC2		rs9919522	10	133002777	1.41655	TCERG1L		rs78235097	14	96673930	1.156	BDKRB2
rs6905862	6	31127602	0.147	TCF19		rs4782640	16	84637174	1.41427	COTL1		rs6667667	1	241703565	1.1489	KMO
rs504578	11	78862292	0.146	TENM4		rs28397286	6	31167573	1.41367	HCG27		rs200271171	11	34216338	1.1422	ABTB2
rs114096058	6	30104374	0.146	TRIM40		rs639606	13	101535111	1.41273	NALCN-AS1		rs2162566	2	85074690	1.1422	TRABD2A
rs2857458	6	30104783	0.146	TRIM40		rs6431651	2	234918215	1.41127	TRPM8		rs6745186	2	85075406	1.1422	TRABD2A
rs7909171	10	3118871	0.146	PFKP		rs11638176	15	100862120	1.41044	ADAMTS17		rs72827164	6	11237042	1.1352	NEDD9
rs720467	6	31125799	0.146	CCHCR1		rs12811752	12	20577805	1.40849	PDE3A		rs1905255	1	204909708	1.1348	NFASC
rs749150	11	24906515	0.146	LUZP2		rs140893144	6	32369562	1.40612	BTNL2		rs1470954	15	27483499	1.1347	GABRG3
rs2073718	6	31110969	0.145	CCHCR1		rs1077745	10	12595427	1.40571	CAMK1D		rs117045205	7	151394610	1.1332	PRKAG2
rs2072108	6	31107031	0.145	PSORS1C1		rs9932137	16	82834027	1.40335	CDH13		rs2728058	3	2619065	1.1309	CNTN4
rs6110579	20	15342012	0.145	MACROD2		rs4766399	12	1734560	1.39942	WNT5B		rs12513760	5	148577521	1.1277	ABLIM3
rs6118746	20	9801670	0.145	PAK7		rs7651838	3	189454823	1.39811	TP63		rs4391742	10	3173095	1.1196	PFKP
rs17514727	20	51762905	0.145	TSHZ2		rs1994318	11	12159661	1.39588	MICAL2		rs117299843	12	132336077	1.1185	MMP17
rs59465521	14	96861891	0.145	AK7		rs35776511	16	28622342	1.39029	SULT1A1		rs11777084	8	109085065	1.1176	RSPO2
rs77421357	7	70133307	0.145	AUTS2		rs7166185	15	92562292	1.38969	SLCO3A1		rs17166214	7	131857698	1.1097	PLXNA4
rs118109754	21	31190218	0.144	GRIK1		rs116697827	9	91697819	1.3891	SHC3		rs45626136	6	30313029	1.1095	RPP21
rs10053483	5	132358914	0.144	ZCCHC10		rs990324	13	33387246	1.38783	LINC00423		rs73195672	7	105668628	1.1023	CDHR3
rs73160093	13	29241165	0.144	POMP		rs13285155	9	90280880	1.38745	DAPK1		rs28733145	14	32838096	1.1022	AKAP6
rs7605083	2	142216767	0.143	LRP1B		rs9468862	6	31001355	1.38323	MUC22		rs3736964	10	7784924	1.1016	ITIH2
rs2240066	6	31114335	0.142	CCHCR1		rs12546822	8	19048558	1.37459	LOC100128993		rs17758463	4	7396858	1.0955	SORCS2
rs130067	6	31118511	0.142	CCHCR1		rs403414	6	32977315	1.37385	HLA-DOA		rs12890042	14	32890444	1.0925	AKAP6
rs114922326	6	31119207	0.142	CCHCR1		rs6492259	13	110961184	1.37353	COL4A2		rs76329287	15	47564691	1.0904	SEMA6D
rs112640945	6	31117673	0.142	CCHCR1		rs967392	1	201623215	1.37077	NAV1		rs80227365	11	113996509	1.0826	ZBTB16
rs220809	6	165837800	0.142	PDE10A		rs115047157	10	81056968	1.36571	ZMIZ1		rs7004577	8	655142	1.0814	ERICH1
rs8010897	14	67094717	0.142	GPHN		rs2240061	6	31114848	1.36485	CCHCR1		rs6990159	8	42404822	1.0801	SMIM19
rs7639145	3	11234185	0.141	HRH1		rs11754586	6	31001911	1.36092	MUC22		rs6730963	2	133783103	1.0799	MIR7853
rs9296073	6	33042551	0.141	HLA-DPA1		rs3819619	22	19941495	1.36073	COMT		rs80303186	8	3491186	1.0748	CSMD1
rs4074961	1	38092723	0.141	RSPO1		rs6881110	5	115394794	1.35694	ARL14EPL		rs10812380	9	2633562	1.0527	VLDLR
rs7158919	14	106136377	0.141	ELK2AP		rs7612424	3	25512246	1.35651	RARB		rs2302640	7	78085219	1.0488	MAGI2
rs141201450	5	5242444	0.141	ADAMTS16		rs76581177	14	92928651	1.35605	SLC24A4		rs759691	3	10527762	1.0487	ATP2B2
rs6718783	2	11768872	0.14	GREB1		rs2282217	9	133307984	1.35519	HMCN2		rs16970474	15	40555412	1.0466	PAK6
rs58187619	13	108240665	0.14	FAM155A		rs12654641	5	115343335	1.35501	AQPEP		rs2061749	8	4482200	1.0461	CSMD1
rs10455937	6	158412551	0.14	SYNJ2		rs58554258	2	231761930	1.355	LOC151484		rs193074054	7	151393854	1.0448	PRKAG2
rs17879578	6	29911837	0.14	HLA-A		rs1474319	8	3832465	1.35334	CSMD1		rs10099062	8	14777031	1.0446	SGCZ
rs17009601	2	30737707	0.139	LCLAT1		rs444555	19	56565625	1.35113	NLRP5		rs112626303	11	12428968	1.0442	PARVA
rs12038000	1	112057839	0.139	ADORA3		rs4846917	1	230299222	1.34703	GALNT2		rs11754586	6	31001911	1.0398	MUC22
rs6070407	20	56859203	0.139	PPP4R1L		rs7669853	4	37251630	1.34421	NWD2		rs390508	18	5156885	1.0369	C18orf42
rs1265156	6	31142297	0.139	PSORS1C3		rs1025261	5	134572376	1.342	C5orf66		rs9223	2	101609827	1.0318	NPAS2
rs4884429	13	63280874	0.138	LINC00448		rs9903921	17	64331601	1.33992	PRKCA		rs1075496	6	30658239	1.0317	NRM
rs9517500	13	99599543	0.138	DOCK9		rs2615379	8	140651515	1.33576	KCNK9		rs28564423	4	7535662	1.0261	SORCS2
rs4743170	9	100900782	0.137	CORO2A		rs9939547	16	12653549	1.33168	SNX29		rs12450382	17	1065676	1.014	ABR
rs220749	6	165827194	0.137	PDE10A		rs2744229	6	25341580	1.33135	LRRC16A		rs77273430	3	65870800	1.0132	MAGI1
rs75813933	6	34069822	0.137	GRM4		rs1860319	16	7700469	1.33068	RBFOX1		rs11935705	4	104542360	1.0118	TACR3
rs73148617	20	51809270	0.137	TSHZ2		rs4246	14	103811249	1.32789	EIF5		rs120908	16	23964092	1.0105	PRKCB
rs11196855	10	116430566	0.137	ABLIM1		rs2034323	11	22372098	1.32602	SLC17A6		rs3774450	3	53609026	1.0096	CACNA1D
rs77872259	8	72855213	0.137	LOC100132891		rs1019746	5	5244339	1.32544	ADAMTS16		rs4805084	19	34982559	1.0052	WTIP
rs117101297	20	14576388	0.136	MACROD2		rs75548317	3	189455193	1.32533	TP63		rs3735428	7	31012206	1.0028	GHRHR
rs4782674	16	84888295	0.135	CRISPLD2		rs76979829	3	140997806	1.32405	PXYLP1		rs16835640	1	34050753	1.0023	CSMD2
rs60619401	17	13475873	0.135	HS3ST3A1		rs252064	5	178632482	1.32275	ADAMTS2		rs28732081	6	31002343	0.9981	MUC22
rs2274689	9	97365542	0.135	FBP1		rs7622117	3	186707554	1.31983	ST6GAL1		rs28438555	1	4002600	0.9977	LOC728716
rs77267440	10	117120741	0.134	ATRNL1		rs2013573	4	70354478	1.30609	UGT2B4		rs73805479	3	3022421	0.997	CNTN4
rs7770418	6	33045659	0.134	HLA-DPA1		rs2742552	11	8876852	1.3053	ST5		rs1648613	18	13559919	0.9964	LDLRAD4
rs78968282	20	51809737	0.134	TSHZ2		rs57441567	17	4383364	1.30386	SPNS3		rs75900614	19	16863026	0.9949	NWD1
rs112537273	8	38248306	0.133	LETM2		rs219763	21	37838421	1.30186	CLDN14		rs1243888	12	124930214	0.9905	NCOR2
rs999493	17	46625519	0.133	HOXB-AS1		rs6577626	3	18307130	1.30018	LOC339862		rs4429728	4	7529367	0.9893	SORCS2
rs13200483	6	30916259	0.133	DPCR1		rs2075029	12	667610	1.2989	B4GALNT3		rs130074	6	31111174	0.9892	CCHCR1
rs7781323	7	110382065	0.133	IMMP2L		rs1359096	9	10275924	1.2984	PTPRD		rs4981029	12	104133355	0.9889	STAB2
rs150555106	3	136016845	0.133	PCCB		rs1265115	6	31117075	1.29692	CCHCR1		rs1265094	6	31106893	0.9874	PSORS1C1
rs78517780	18	701192	0.133	ENOSF1		rs9933610	16	6654633	1.29684	RBFOX1		rs4765219	12	124440110	0.9852	CCDC92
rs182791212	18	24675165	0.133	CHST9		rs3020401	6	152283044	1.29609	ESR1		rs12236219	9	97062981	0.9821	ZNF169
rs12626669	21	31020875	0.133	GRIK1		rs1264319	6	30862423	1.29331	DDR1		rs149569118	14	51963747	0.9819	FRMD6
rs116050038	6	33050455	0.132	HLA-DPB1		rs4353188	10	129878899	1.29302	PTPRE		rs10927709	1	15516299	0.9801	TMEM51
rs6899657	6	33050223	0.132	HLA-DPB1		rs10087808	8	107408180	1.29247	OXR1		rs17816271	2	180398833	0.9797	ZNF385B
rs14362	6	33052981	0.132	HLA-DPB1		rs987870	6	33042880	1.29079	HLA-DPA1		rs13126725	4	186717589	0.9795	SORBS2
rs3114896	16	89393562	0.132	ANKRD11		rs7297246	12	106119041	1.29074	CASC18		rs11665602	18	3119265	0.9787	MYOM1
rs10174247	2	160072795	0.132	TANC1		rs12109893	5	34862348	1.28975	TTC23L		rs115920265	22	50951347	0.9764	NCAPH2
rs11257428	10	11964013	0.131	UPF2		rs2374548	12	106122114	1.28924	CASC18		rs60691925	1	38197864	0.9725	EPHA10
rs8083225	18	59194760	0.131	CDH20		rs72806037	17	141286	1.28915	RPH3AL		rs7573247	2	65084066	0.9703	LOC101927438
rs214339	1	19680391	0.131	CAPZB		rs7239261	18	60005046	1.28905	TNFRSF11A		rs220109	21	43522349	0.9684	C21orf128
rs368066526	3	136369250	0.131	STAG1		rs2075650	19	45395619	1.28886	TOMM40		rs6990480	8	128469708	0.9661	CASC8
rs9469341	6	33035877	0.13	HLA-DPA1		rs2143466	6	32309323	1.2862	C6orf10		rs12708402	15	42171462	0.965	SPTBN5
rs74519615	10	11969072	0.13	UPF2		rs17285134	21	39814496	1.28557	ERG		rs73530511	8	11006692	0.9648	XKR6
rs9830953	3	13057791	0.13	IQSEC1		rs7153584	14	52405262	1.28534	GNG2		rs10490100	2	59147994	0.9636	LINC01122
rs10759765	9	100307493	0.13	TMOD1		rs2648901	8	129106308	1.28484	PVT1		rs2019018	14	52086438	0.963	FRMD6
rs57620361	12	125317504	0.129	SCARB1		rs2236303	14	23312718	1.28322	MMP14		rs6590235	11	126780541	0.9624	KIRREL3
rs6118747	20	9814669	0.129	PAK7		rs735221	14	55139018	1.28176	SAMD4A		rs6008793	22	46787434	0.9587	CELSR1
rs77675222	2	3805857	0.129	DCDC2C		rs1053895	2	234378902	1.28047	DGKD		rs1217651	8	4271213	0.9569	CSMD1
rs12629430	3	107041230	0.129	LINC00883		rs219771	21	37835501	1.2795	CLDN14		rs4418323	8	124744912	0.9547	ANXA13
rs56046828	13	25003028	0.129	PARP4		rs219769	21	37835675	1.2795	CLDN14		rs7208708	17	10049841	0.9516	GAS7
rs34288798	2	142179452	0.129	LRP1B		rs144295934	2	208994253	1.27782	CRYGC		rs6010121	22	50947611	0.95	NCAPH2
rs537048	18	56967701	0.129	CPLX4		rs16911732	11	12919675	1.27663	TEAD1		rs6051597	20	365494	0.9453	TRIB3
rs10817739	9	100308231	0.129	TMOD1		rs67907831	8	3471259	1.27656	CSMD1		rs1849912	3	188299113	0.9399	LPP
rs28360985	6	30993244	0.128	MUC22		rs2838922	21	46846015	1.27645	COL18A1		rs73803064	5	175272512	0.9389	CPLX2
rs11739355	5	149792113	0.128	CD74		rs333130	17	4383964	1.27627	SPNS3		rs272471	5	6453038	0.9364	UBE2QL1
rs72868278	18	4003150	0.128	DLGAP1		rs10513137	3	141143430	1.2735	ZBTB38		rs8072150	17	77093026	0.934	RBFOX3
rs9277389	6	33050526	0.128	HLA-DPB1		rs74811397	8	96528687	1.27325	C8orf37-AS1		rs11929728	4	6145406	0.9329	JAKMIP1
rs146065209	13	99625566	0.128	DOCK9		rs77602312	10	80038883	1.27273	LINC00595		rs73937185	18	3115148	0.932	MYOM1
rs1982664	12	67043626	0.128	GRIP1		rs10751594	10	126258711	1.27209	LHPP		rs10910402	1	234398880	0.929	SLC35F3
rs111800467	3	28685190	0.128	LINC00693		rs115875496	6	25293399	1.27158	LRRC16A		rs186389935	3	177265678	0.9288	LINC00578
rs146300431	11	792011	0.128	SLC25A22		rs47340	22	43562829	1.2713	TTLL12		rs12753507	1	215380352	0.9277	KCNK2
rs9277546	6	33055346	0.127	HLA-DPB1		rs9352779	6	80575045	1.27122	C6orf7		rs794185	3	4437358	0.9267	SUMF1
rs148197827	1	205325216	0.127	KLHDC8A		rs2763341	10	71582455	1.27109	COL13A1		rs7565301	2	60723266	0.9255	BCL11A
rs2740762	7	55261342	0.127	EGFR		rs3778638	6	31092124	1.27047	PSORS1C1		rs12891797	14	50502944	0.925	LOC100506499
rs12573162	10	11981213	0.127	UPF2		rs73219477	3	133715223	1.27039	SLCO2A1		rs1951951	14	55096118	0.9249	SAMD4A
rs3132581	6	30913458	0.127	DPCR1		rs55687077	13	28427423	1.2689	PDX1-AS1		rs17066733	8	3504117	0.9194	CSMD1
rs3815040	17	45215865	0.127	CDC27		rs1983474	8	4403586	1.26823	CSMD1		rs16968253	17	31694078	0.9181	ASIC2
rs12631824	3	121398425	0.127	GOLGB1		rs17111003	1	94541849	1.26658	ABCA4		rs17713000	17	5684838	0.9155	LOC339166
rs62456809	7	70126440	0.127	AUTS2		rs6782080	3	3003895	1.26626	CNTN4		rs7619556	3	189552371	0.914	TP63
rs3871466	6	30983683	0.126	MUC22		rs4962511	10	127858928	1.26539	ADAM12		rs3132450	6	31596138	0.9136	PRRC2A
rs183486654	10	11917905	0.126	PROSER2-AS1		rs740882	6	29575456	1.26385	GABBR1		rs6908818	6	151253931	0.9129	MTHFD1L
rs9262492	6	30986015	0.126	MUC22		rs1063535	10	129902281	1.26309	MKI67		rs10815837	9	8368226	0.9127	PTPRD
rs7776233	6	30984128	0.126	MUC22		rs7203293	16	81179280	1.26134	PKD1L2		rs7228426	18	74815212	0.9115	MBP
rs3869095	6	30980015	0.126	MUC22		rs17202449	6	32363722	1.26117	BTNL2		rs4443286	4	7448581	0.9109	SORCS2
rs57790268	3	30917893	0.126	GADL1		rs2696852	16	86324608	1.26067	LOC146513		rs225218	17	30899334	0.9108	MYO1D
rs76734228	18	4045192	0.126	DLGAP1		rs870844	12	124983925	1.25994	NCOR2		rs2012184	18	52527299	0.9107	RAB27B
rs6136794	20	19595082	0.126	SLC24A3		rs7975595	12	129174069	1.25963	TMEM132C		rs568408	3	159713467	0.9077	IL12A
rs9461832	6	33056384	0.125	HLA-DPB1		rs7630948	3	30732534	1.25918	TGFBR2		rs1159916	2	56459228	0.9058	CCDC85A
rs9277557	6	33056694	0.125	HLA-DPB1		rs3789669	1	230843633	1.25617	AGT		rs7075876	10	3163175	0.9032	PFKP
rs3130186	6	33056207	0.125	HLA-DPB1		rs7684327	4	5688643	1.25496	EVC2		rs62498295	8	18672009	0.9029	PSD3
rs9277555	6	33055605	0.125	HLA-DPB1		rs11913836	22	49062315	1.25407	FAM19A5		rs3087658	7	101900294	0.9021	CUX1
rs9501255	6	33055098	0.125	HLA-DPB1		rs17068296	8	3830080	1.2539	CSMD1		rs2303814	19	373673	0.9018	THEG
rs9277535	6	33054861	0.125	HLA-DPB1		rs3217892	12	4403864	1.25351	CCND2		rs7235159	18	497729	0.8995	COLEC12
rs9277561	6	33056749	0.125	HLA-DPB1		rs2688353	8	3829247	1.25328	CSMD1		rs28439789	14	32838963	0.896	AKAP6
rs149157104	10	91162758	0.125	IFIT1		rs10475570	5	171578939	1.24833	STK10		rs186749	5	122454305	0.8948	PRDM6
rs117086512	18	65284118	0.125	LOC643542		rs73008411	11	117367574	1.24727	DSCAML1		rs10936601	3	169528449	0.8931	LRRC34
rs79608109	1	20001597	0.124	HTR6		rs11923827	3	177179479	1.24697	LINC00578		rs561795	16	88970818	0.8897	CBFA2T3
rs1293380	20	51811902	0.124	TSHZ2		rs420610	8	17916224	1.24692	ASAH1
						rs11760574	7	22163377	1.24631	RAPGEF5
						rs11466651	4	38776320	1.24576	TLR10
						rs2741048	2	234581748	1.24504	UGT1A8
						rs2339294	15	33937725	1.24477	RYR3
						rs10929309	2	234753514	1.24387	HJURP
						rs496360	6	32291190	1.24373	C6orf10
						rs114945394	4	55983260	1.24322	KDR
						rs73486820	18	74755590	1.2423	MBP
						rs16878970	6	16743909	1.24121	ATXN1
						rs2822522	21	15647431	1.24098	ABCC13
						rs3821310	2	75070263	1.24008	HK2
						rs3789083	2	111795655	1.23894	ACOXL
						rs1076600	16	78910915	1.23698	WWOX
						rs61910017	12	24110203	1.23443	SOX5
						rs12435744	14	23288206	1.2318	SLC7A7
						rs10461606	5	55826733	1.22938	LOC101928448
						rs3098333	2	231735596	1.22887	ITM2C
						rs2164869	2	231736610	1.22887	ITM2C
						rs542255	2	80196736	1.22693	CTNNA2
						rs35060690	14	73026194	1.22675	RGS6
						rs2033884	7	21728627	1.22671	DNAH11
						rs254321	16	83751438	1.22393	CDH13
						rs13143690	4	31011500	1.22365	PCDH7
						rs10207776	2	45905146	1.22308	PRKCE
						rs28362727	7	30959170	1.22303	AQP1
						rs6922248	6	151252962	1.22264	MTHFD1L
						rs7459738	8	3406285	1.22236	CSMD1
						rs130074	6	31111174	1.22213	CCHCR1
						rs13439625	8	3341950	1.22105	CSMD1
						rs78183720	8	3287092	1.22075	CSMD1

## Sheet: Table S7
Table S7. The signatures of natural selection specific to Inland HM1 identified based on Fst, iHS, and XPEHH analyses.
SNP	CHR	BP	Fst_Inland HM1_Inland HM2	Annotation		SNP	CHR	BP	Fst_Inland HM1_Coastal HM	Annotation		SNP	CHR	BP	iHS	Annotation		SNP	CHR	BP	XPEHH_Inland HM1_Inland HM2	Annotation		SNP	CHR	BP	XPEHH_Inland HM1_Coastal HM	Annotation
rs7152106	14	47670688	0.365	MDGA2		rs13358904	5	111602713	0.507	EPB41L4A		rs11926133	3	184768274	4.56206	VPS8		rs7598295	2	242509013	5.7525	BOK		rs7785516	7	139334098	5.7916	HIPK2
rs77664883	1	217064040	0.336	ESRRG		rs761673	22	45395468	0.507	PHF21B		rs3130782	6	30914843	3.47961	DPCR1		rs10117181	9	99023457	4.9865	HSD17B3		rs9289121	3	118864700	4.9515	IGSF11
rs7224496	17	1704296	0.336	SMYD4		rs79085678	1	98266009	0.481	DPYD		rs61873461	11	2430209	3.01236	TRPM5		rs4329483	1	66374004	4.8744	PDE4B		rs1329467	1	99423624	4.8709	LPPR5
rs74337055	6	20937046	0.319	CDKAL1		rs112558470	3	25528222	0.477	RARB		rs4333819	1	180335264	2.94693	ACBD6		rs1878507	2	63573411	4.5659	WDPCP		rs16830672	2	152918863	4.828	CACNB4
rs62381999	5	171682496	0.319	UBTD2		rs7637364	3	64157235	0.467	PRICKLE2		rs1592376	7	126891392	2.77691	GRM8		rs7769613	6	151255053	4.5464	MTHFD1L		rs11870189	17	31320966	4.3881	SPACA3
rs13016716	2	70263260	0.317	PCBP1-AS1		rs9319574	16	82843167	0.467	CDH13		rs17646998	8	70484161	2.74376	SULF1		rs58866705	9	107580480	3.8556	ABCA1		rs9365902	6	166065292	3.9859	PDE10A
rs169822	5	94321178	0.315	MCTP1		rs694845	11	77579747	0.467	AAMDC		rs1800203	12	21531247	2.70361	IAPP		rs40228	7	144277593	3.7801	TPK1		rs7618980	3	157312429	3.8973	C3orf55
rs1458547	7	34699455	0.311	NPSR1		rs10065756	5	151058946	0.444	CTB-113P191		rs28485535	4	7854170	2.70054	AFAP1		rs3739707	9	113792706	3.7415	LPAR1		rs302475	19	56343378	3.8721	NLRP11
rs4149520	2	101012060	0.308	CHST10		rs3825901	15	101949168	0.442	PCSK6		rs188147970	22	41077283	2.60379	MCHR1		rs1494284	4	164797386	3.6766	MARCH1		rs3917014	1	101197384	3.8043	VCAM1
rs16851279	3	105266274	0.308	ALCAM		rs144349571	6	155618219	0.423	TFB1M		rs9323435	14	63780460	2.60145	GPHB5		rs6682838	1	4009750	3.6516	LOC728716		rs1546206	1	167160515	3.7703	RBSG4
rs627925	3	105292234	0.308	ALCAM		rs531028315	15	74320607	0.423	PML		rs2270217	7	28360735	2.50858	CREB5		rs9882205	3	186570398	3.6099	ADIPOQ		rs12762814	10	97962687	3.4883	BLNK
rs79422343	4	176556577	0.297	GPM6A		rs56911055	15	94994219	0.423	MCTP2		rs114517634	8	125604965	2.47609	MTSS1		rs17155133	7	107820118	3.5474	NRCAM		rs2071519	8	120435908	3.4179	NOV
rs72873928	11	5080181	0.292	OR52E2		rs4682090	3	111897540	0.421	SLC9C1		rs34536876	14	72849696	2.45165	RGS6		rs1057064	2	101008566	3.4753	CHST10		rs62493774	8	19046614	3.394	LOC100128993
rs112431095	2	10769020	0.292	NOL10		rs117278443	12	130020814	0.421	TMEM132D		rs111698018	5	134549115	2.44178	C5orf66		rs41482249	13	94906360	3.3856	GPC6		rs28694184	16	78844982	3.3804	WWOX
rs17649130	6	16277858	0.292	GMPR		rs11060446	12	130063808	0.421	TMEM132D		rs6669795	1	1450947	2.32986	ATAD3A		rs7804157	7	144277770	3.376	TPK1		rs7837306	8	18075586	3.3555	NAT1
rs2182633	9	3962727	0.292	GLIS3		rs74865194	3	64119420	0.421	PRICKLE2		rs2270379	17	55356209	2.31588	MSI2		rs78370857	5	167125378	3.372	TENM2		rs2071518	8	120435812	3.344	NOV
rs375278	5	76737997	0.292	WDR41		rs155698	12	130053634	0.421	TMEM132D		rs4875316	8	4160944	2.29967	CSMD1		rs6570862	6	148851309	3.341	SASH1		rs28435670	9	87573346	3.3273	NTRK2
rs73131166	12	42600914	0.29	YAF2		rs17862854	2	234572654	0.421	UGT1A8		rs357050	1	180234729	2.2571	LHX4		rs2254884	9	107581749	3.3342	ABCA1		rs13087022	3	25517646	3.2833	RARB
rs6798745	3	130363293	0.29	COL6A6		rs36099812	14	93708759	0.416	BTBD7		rs8190842	8	18078445	2.21659	NAT1		rs2269453	9	116824255	3.3013	AMBP		rs2166212	17	74562947	3.2523	ST6GALNAC2
rs75859973	1	234609183	0.283	TARBP1		rs12591900	15	48547648	0.41	SLC12A1		rs7194615	16	82769498	2.19849	CDH13		rs1173846	1	245518951	3.2884	KIF26B		rs139024665	4	175209372	3.2501	CEP44
rs13360791	5	94323268	0.282	MCTP1		rs571264	17	74878259	0.41	MGAT5B		rs6931776	6	29986427	2.17038	ZNRD1-AS1		rs4256853	1	245520118	3.2884	KIF26B		rs2305252	15	28267338	3.1543	OCA2
rs73594296	8	57089981	0.281	PLAG1		rs320955	9	28879500	0.403	LINGO2		rs9637466	3	169215928	2.02531	MECOM		rs79370759	18	74775275	3.2707	MBP		rs6917747	6	160402705	3.1072	IGF2R
rs536173	18	7040983	0.281	LAMA1		rs10898669	11	87036784	0.403	TMEM135		rs78016407	7	148309405	2.00171	C7orf33		rs57797158	1	245519958	3.2641	KIF26B		rs34311866	4	951947	3.0987	TMEM175
rs75664631	3	145921947	0.277	PLSCR4		rs1286762	3	25598909	0.402	RARB		rs941601	14	94771541	1.89369	SERPINA6		rs1800378	12	6172202	3.2123	VWF		rs80067004	15	101934803	3.0698	PCSK6
rs6921589	6	25422369	0.277	LRRC16A		rs4681027	3	25584358	0.402	RARB		rs2770996	5	180664256	1.88613	GNB2L1		rs760750	22	50581890	3.1962	MOV10L1		rs72795658	16	79104218	3.0316	WWOX
rs1810396	8	133918769	0.277	TG		rs118104223	1	42255470	0.397	HIVEP3		rs422455	16	83763460	1.88082	CDH13		rs734469	9	80077953	3.1492	GNA14		rs12601166	17	55349842	2.9831	MSI2
rs793176	12	31641592	0.277	DENND5B		rs7020676	9	94088636	0.395	AUH		rs17864759	2	234900212	1.85077	TRPM8		rs7109608	11	62203876	3.1419	AHNAK		rs7644986	3	106926864	2.9821	LINC00882
rs769118	13	26483749	0.277	ATP8A2		rs1801591	15	76578762	0.395	ETFA		rs75718297	17	113738	1.80747	RPH3AL		rs17110736	1	94462769	3.1287	ABCA4		rs1800556	12	121175678	2.9378	ACADS
rs34116332	1	223804803	0.277	CAPN8		rs6799683	3	113674025	0.395	ZDHHC23		rs73376383	17	75166350	1.80029	SEC14L1		rs3135872	4	1802278	3.0975	FGFR3		rs76519356	12	49215983	2.9375	CACNB3
rs4649195	1	24485941	0.273	IFNLR1		rs7838940	8	85819819	0.395	RALYL		rs9903921	17	64331601	1.79617	PRKCA		rs3740343	10	88439193	3.074	LDB3		rs6676318	1	214554966	2.8816	PTPN14
rs4869238	5	94466137	0.268	MCTP1		rs11956514	5	55001881	0.389	SLC38A9		rs2678778	1	241242629	1.7873	RGS7		rs115586663	14	81000694	3.0592	CEP128		rs10927709	1	15516299	2.8305	TMEM51
rs77353424	22	24515881	0.267	CABIN1		rs1865614	3	25582568	0.389	RARB		rs61747405	19	50212024	1.77629	CPT1C		rs4420527	16	89814188	3.0491	FANCA		rs10893918	11	128647586	2.7745	FLI1
rs10179733	2	6095083	0.267	LINC01105		rs10068581	5	149998757	0.386	SYNPO		rs5995134	22	36052321	1.76251	APOL6		rs3780700	9	132615440	3.0465	USP20		rs6707820	2	106425713	2.7311	NCK2
rs55744236	2	6082107	0.267	LINC01105		rs78269692	19	13158277	0.384	NFIX		rs3026167	12	13733004	1.76226	GRIN2B		rs12929610	16	16291627	3.0397	ABCC6		rs2759273	13	109508469	2.718	MYO16
rs2159910	17	65716876	0.267	NOL11		rs73092208	3	62577805	0.384	CADPS		rs180905464	5	117565651	1.74129	LOC102467224		rs4973382	2	232190925	3.0298	ARMC9		rs62234573	22	33045573	2.6609	SYN3
rs3776754	5	171572577	0.267	STK10		rs7213913	17	63702134	0.381	CEP112		rs7134682	12	66168151	1.72448	RPSAP52		rs6983307	8	53112386	3.014	ST18		rs9559426	13	109507619	2.6483	MYO16
rs10423093	19	31780881	0.267	TSHZ3		rs75693014	3	196128001	0.381	UBXN7		rs573922	15	58740094	1.71532	LIPC		rs117539663	8	4787132	2.9808	CSMD1		rs58074824	3	16407582	2.6009	RFTN1
rs11097023	4	85505474	0.267	CDS1		rs117254572	20	1594387	0.381	SIRPB1		rs849556	2	206563258	1.70856	NRP2		rs6764256	3	59891420	2.9739	FHIT		rs3750116	7	33016120	2.5984	FKBP9
rs12031728	1	234537992	0.267	TARBP1		rs11621700	14	93811057	0.38	UNC79		rs11136684	8	3807861	1.70232	CSMD1		rs35210001	6	11236410	2.9705	NEDD9		rs12828473	12	14105728	2.5842	GRIN2B
rs12743599	1	65368042	0.267	JAK1		rs11621859	14	93818907	0.38	UNC79		rs4238908	16	2429057	1.69184	ABCA17P		rs34954279	9	132996457	2.9672	NCS1		rs7179200	15	101490928	2.5492	LRRK1
rs16939351	8	77660548	0.266	ZFHX4		rs17016738	3	25600646	0.38	RARB		rs7312440	12	130909589	1.63136	RIMBP2		rs12202291	6	151260346	2.9278	MTHFD1L		rs62036184	16	78865677	2.5477	WWOX
rs7173864	15	92610467	0.266	SLCO3A1		rs117812386	19	15806872	0.373	CYP4F12		rs11834380	12	50080878	1.62843	FMNL3		rs12215887	6	151260361	2.9278	MTHFD1L		rs17199328	6	31322395	2.5428	HLA-B
rs10883973	10	83717632	0.266	NRG3		rs6505483	17	26126345	0.373	NOS2		rs79404105	19	4645279	1.60617	TNFAIP8L1		rs11155761	6	151260473	2.9278	MTHFD1L		rs4287512	15	65210141	2.5387	ANKDD1A
rs1890913	14	96883969	0.266	AK7		rs111561920	3	45568838	0.373	LARS2		rs404860	6	32184345	1.60557	NOTCH4		rs139371492	10	88440994	2.8895	LDB3		rs809684	16	6382434	2.5202	RBFOX1
rs10926303	1	240740757	0.266	GREM2		rs10501703	11	89180884	0.373	NOX4		rs55868427	17	135080	1.59499	RPH3AL		rs7224539	17	5738190	2.8705	LOC339166		rs1351032	15	66357458	2.5092	MEGF11
rs9428851	1	240724339	0.266	GREM2		rs13260589	8	139734931	0.373	COL22A1		rs17879578	6	29911837	1.59479	HLA-A		rs13119582	4	165431054	2.8674	MIR5684		rs7246140	19	641215	2.5044	FGF22
rs17232120	16	89880844	0.266	FANCA		rs10200225	2	111778564	0.373	ACOXL		rs1629089	18	74825768	1.57907	MBP		rs77283156	18	13449659	2.8573	LDLRAD4		rs67220754	3	196684581	2.4989	PIGZ
rs16840396	1	240737932	0.266	GREM2		rs4688376	3	63094473	0.373	LINC00698		rs8062992	16	16291099	1.56761	ABCC6		rs2067701	10	24326623	2.8168	KIAA1217		rs8014307	14	94222924	2.4713	PRIMA1
rs1497095	1	48386888	0.266	TRABD2B		rs117479459	7	3459194	0.372	SDK1		rs62404561	6	32370646	1.56508	BTNL2		rs4869959	6	151261539	2.8041	MTHFD1L		rs4798534	18	7109600	2.442	LAMA1
rs303178	10	91256166	0.266	SLC16A12		rs36170382	2	239773985	0.372	TWIST2		rs8132673	21	41525276	1.56311	DSCAM		rs369369140	20	61297110	2.7831	LOC100127888		rs13115245	4	6917264	2.43	TBC1D14
rs17679826	12	81511561	0.266	ACSS3		rs147859146	1	237062395	0.372	MTR		rs72712991	1	180230419	1.55932	LHX4		rs11641295	16	24136507	2.7818	PRKCB		rs12051659	17	3694606	2.4241	ITGAE
rs740096	7	8474778	0.266	NXPH1		rs167262	17	63138683	0.372	RGS9		rs41481747	13	108019280	1.55857	FAM155A		rs8014162	14	34158297	2.7683	NPAS3		rs35967904	17	40126187	2.4089	CNP
rs145450106	10	52754818	0.266	PRKG1		rs387208	17	63143298	0.372	RGS9		rs9296073	6	33042551	1.54775	HLA-DPA1		rs76825359	16	83476701	2.7545	CDH13		rs12453433	17	76894415	2.3937	LOC100653515
rs2305462	2	173895285	0.266	RAPGEF4		rs2285689	7	24874499	0.372	OSBPL3		rs28484850	8	3807486	1.54225	CSMD1		rs12493493	3	9065857	2.74	SRGAP3		rs76935130	16	80787944	2.3782	CDYL2
rs10068581	5	149998757	0.263	SYNPO		rs6682862	1	177938437	0.372	SEC16B		rs2822544	21	15653065	1.53267	ABCC13		rs4515044	3	62114428	2.7155	PTPRG		rs1533476	2	45981111	2.3756	PRKCE
rs7839055	8	48290688	0.263	SPIDR		rs57196392	3	13039519	0.372	IQSEC1		rs2143558	20	42552877	1.52834	TOX2		rs595997	18	74711326	2.7148	MBP		rs10733309	9	16253322	2.356	C9orf92
rs371214263	3	170208168	0.262	SLC7A14		rs17308708	11	10397895	0.366	CAND111		rs9501055	6	31097052	1.52514	PSORS1C1		rs11661539	18	77287796	2.7102	NFATC1		rs144977605	12	3552710	2.3528	PRMT8
rs1923775	4	2103096	0.262	POLN		rs1882426	7	3544743	0.365	SDK1		rs181751680	5	173149453	1.51261	LOC101928136		rs78857649	8	2016741	2.6524	MYOM2		rs11912129	22	44411804	2.3428	PARVB
rs143642966	5	156360155	0.26	TIMD4		rs17301126	20	31619500	0.365	BPIFB6		rs6492259	13	110961184	1.50914	COL4A2		rs116099872	2	46015167	2.6474	PRKCE		rs11077899	17	75306821	2.3277	2023-09-09
rs61932470	12	31721766	0.26	DENND5B		rs2156099	18	70501767	0.365	NETO1		rs9500931	6	33053695	1.5043	HLA-DPB1		rs733535	6	25036385	2.6331	FAM65B		rs10028495	4	70518754	2.3242	UGT2A1
rs79006465	18	43989297	0.257	RNF165		rs13277081	8	3585967	0.36	CSMD1		rs1042136	6	33048628	1.5027	HLA-DPB1		rs7143090	14	52044782	2.6219	FRMD6		rs4722835	7	28756351	2.3046	CREB5
rs3911130	18	43991529	0.257	RNF165		rs117639521	13	113876766	0.36	CUL4A		rs9277567	6	33057013	1.49485	HLA-DPB1		rs6077824	20	10499005	2.6154	SLX4IP		rs11829045	12	129172019	2.2931	TMEM132C
rs10219188	11	21522529	0.257	NELL1		rs75091791	21	39438423	0.36	DSCR4		rs79500044	1	208061148	1.48584	CD34		rs117357330	12	40825700	2.6093	MUC19		rs8089786	18	13616875	2.2871	LDLRAD4
rs2127394	5	76760080	0.257	WDR41		rs11136656	8	3578731	0.36	CSMD1		rs2248289	6	30072721	1.48513	TRIM31		rs58074824	3	16407582	2.6058	RFTN1		rs28506195	12	122012243	2.2698	KDM2B
rs7103810	11	6555365	0.252	DNHD1		rs3811008	1	116236581	0.357	VANGL1		rs7636169	3	133712196	1.48095	SLCO2A1		rs9987289	8	9183358	2.5955	LOC157273		rs17005759	4	83446505	2.2646	TMEM150C
rs75716247	2	182780307	0.252	SSFA2		rs17070145	5	167845791	0.349	WWC1		rs1125307	4	8117671	1.47604	ABLIM2		rs16921482	8	56152930	2.5316	XKR4		rs80105610	6	161888515	2.2587	PARK2
rs9385304	6	123893646	0.252	TRDN		rs62172580	2	170018387	0.346	LRP2		rs2143461	6	32335347	1.47362	C6orf10		rs4365374	18	56154571	2.5108	ALPK2		rs17247560	17	30616206	2.2552	RHBDL3
rs331743	5	124866783	0.252	LOC101927460		rs3828376	3	107900424	0.346	IFT57		rs7770418	6	33045659	1.46994	HLA-DPA1		rs16855642	1	180235728	2.3629	LHX4		rs3775825	4	20545092	2.2433	SLIT2
rs17221763	1	161011209	0.249	USF1		rs143603725	7	112310451	0.343	LOC101928012		rs10765835	11	11352606	1.46388	GALNT18		rs179844	5	34806698	2.3563	RAI14		rs2122797	3	63449206	2.2297	SYNPR
rs9950534	18	55396525	0.248	ATP8B1		rs138676639	14	93935360	0.342	UNC79		rs9533399	13	43696112	1.46075	LINC00400		rs78194719	6	30284651	2.3534	HCG17		rs2074312	11	17421790	2.2293	ABCC8
rs16858808	2	219028932	0.247	CXCR1		rs2850617	11	63502253	0.342	RTN3		rs59650010	11	5620285	1.45782	TRIM6		rs9357097	6	30285121	2.3431	HCG17		rs10824352	10	77772312	2.213	C10orf11
rs72996844	11	99916286	0.246	CNTN5		rs138313201	14	93993261	0.342	UNC79		rs59833897	6	32366537	1.44558	BTNL2		rs9823146	3	131374617	2.3428	CPNE4		rs10509006	10	55922706	2.1879	PCDH15
rs199867009	14	55168873	0.245	SAMD4A		rs117139835	9	9074971	0.341	PTPRD		rs1265110	6	31119422	1.44354	CCHCR1		rs60140646	12	20864629	2.3391	SLCO1C1		rs7305879	12	2601300	2.1868	CACNA1C
rs11653181	17	76179530	0.244	TK1		rs9576936	13	32338885	0.341	RXFP2		rs12811752	12	20577805	1.44328	PDE3A		rs4895262	5	119872366	2.3166	PRR16		rs933843	3	188241115	2.1686	LPP
rs3821409	3	125215307	0.244	SNX4		rs6602832	10	15338612	0.338	FAM171A1		rs4433994	2	234592635	1.44254	UGT1A7		rs6037196	20	25673348	2.3088	ZNF337		rs1031116	18	7861456	2.1676	PTPRM
rs8068318	17	59483766	0.244	TBX2		rs873069	6	167029039	0.338	RPS6KA2		rs4875113	8	4485185	1.43793	CSMD1		rs10248478	7	37365649	2.3067	ELMO1		rs3775902	4	8379276	2.1652	ACOX3
rs117382795	8	120814287	0.244	TAF2		rs138607305	17	65127697	0.332	HELZ		rs1555483	9	10497345	1.43649	PTPRD		rs66467858	14	50858641	2.2886	CDKL1		rs72811314	5	156952913	2.1449	ADAM19
rs9649948	8	120913535	0.244	DEPTOR		rs62190507	2	183127307	0.329	PDE1A		rs822396	3	186566877	1.43112	ADIPOQ		rs6056755	20	9592617	2.2782	PAK7		rs72802253	16	83274617	2.1381	CDH13
rs2087994	16	84892087	0.243	CRISPLD2		rs59703949	15	82386720	0.329	LOC101929690		rs2307227	16	55855361	1.42981	CES1		rs59736159	16	57086881	2.2729	NLRC5		rs2475830	1	236682856	2.1261	LGALS8
rs12620399	2	181771994	0.239	SCHLAP1		rs17865679	2	234919588	0.329	TRPM8		rs6921948	6	31171257	1.42664	HCG27		rs149700960	12	130372223	2.2623	TMEM132D		rs7239796	18	57184541	2.1259	CCBE1
rs117892947	7	43958370	0.239	URGCP		rs11562948	2	234923170	0.329	TRPM8		rs10899610	11	78923533	1.42349	TENM4		rs870066	11	78810055	2.2471	TENM4		rs9330369	7	623680	2.0939	PRKAR1B
rs11143917	9	76935726	0.239	MIR6130		rs73123954	20	46140870	0.329	NCOA3		rs800347	11	2430597	1.42327	TRPM5		rs77262729	14	51537693	2.2412	TRIM9		rs335206	5	122504566	2.0878	PRDM6
rs7326137	13	101986150	0.238	NALCN		rs113138696	9	119493110	0.328	ASTN2		rs12437999	15	92445582	1.41965	SLCO3A1		rs62456081	7	20370223	2.2343	LOC101927811		rs72641339	10	114856526	2.0714	TCF7L2
rs1865097	19	55397217	0.238	FCAR		rs10414398	19	45021210	0.328	CEACAM20		rs11638176	15	100862120	1.41695	ADAMTS17		rs11793004	9	133794265	2.2287	FIBCD1		rs41289053	10	29599972	2.0626	LYZL1
rs2764813	10	68835496	0.238	CTNNA3		rs1105977	3	195929252	0.324	ZDHHC19		rs7077413	10	126268260	1.41665	LHPP		rs10114587	9	133795282	2.2093	FIBCD1		rs77523399	16	83988020	2.0508	OSGIN1
rs7242691	18	69238455	0.238	LOC100505776		rs6784882	3	195931705	0.324	ZDHHC19		rs1046146	15	74706943	1.41612	SEMA7A		rs2240105	12	48185356	2.209	HDAC7		rs11881113	19	15131180	2.0377	CCDC105
rs76921462	16	69751348	0.236	NQO1		rs78277713	10	79391062	0.324	KCNMA1		rs1474319	8	3832465	1.41569	CSMD1		rs12802455	11	133394957	2.194	OPCML		rs62559801	9	86152027	2.0243	FRMD3
rs1562102	17	76571560	0.235	DNAH17		rs182505235	7	112482600	0.323	C7orf60		rs7630948	3	30732534	1.41504	TGFBR2		rs3130602	6	32972207	2.176	HLA-DOA		rs6820463	4	143343605	1.9741	INPP4B
rs8063973	16	84460926	0.235	ATP2C2		rs3745376	19	7833690	0.321	CLEC4M		rs79276123	4	5356908	1.41481	STK32B		rs143438633	7	562499	2.1711	FLJ44511		rs1487120	11	11478717	1.9673	GALNT18
rs806215	7	127237312	0.235	FSCN3		rs5766536	22	45602407	0.317	KIAA0930		rs9500928	6	33049694	1.41191	HLA-DPB1		rs72925292	6	52392238	2.1697	TRAM2		rs1456235	15	42149472	1.9626	SPTBN5
rs2345067	6	167184881	0.235	RPS6KA2		rs7915108	10	100164441	0.317	PYROXD2		rs4766399	12	1734560	1.41064	WNT5B		rs45484702	14	24526206	2.161	LRRC16B		rs9911155	17	58916059	1.9532	BCAS3
rs149944587	9	35854711	0.235	TMEM8B		rs6795556	3	78700901	0.317	ROBO1		rs5014195	8	3592845	1.41021	CSMD1		rs77210813	6	30169670	2.1432	TRIM26		rs74143000	1	230815177	1.9486	COG2
rs79760823	17	74873640	0.232	MGAT5B		rs2779529	9	101350077	0.317	GABBR2		rs12546822	8	19048558	1.41013	LOC100128993		rs34186470	19	46914921	2.1374	CCDC8		rs654387	9	136803161	1.9438	VAV2
rs117983015	14	33249819	0.231	AKAP6		rs117272138	1	241433225	0.317	RGS7		rs4962511	10	127858928	1.40848	ADAM12		rs1449265	2	182336805	2.1317	ITGA4		rs2301343	2	40680149	1.9269	SLC8A1
rs9293138	5	24558533	0.228	CDH10		rs13016716	2	70263260	0.316	PCBP1-AS1		rs61755338	20	52789885	1.40501	CYP24A1		rs74549781	2	197279207	2.1292	HECW2		rs5761499	22	26767018	1.9177	SEZ6L
rs4701447	5	24528847	0.228	CDH10		rs16939351	8	77660548	0.316	ZFHX4		rs7651838	3	189454823	1.40185	TP63		rs1341019	20	36916437	2.1265	LOC149684		rs6687118	1	86551785	1.9133	COL24A1
rs10060748	5	24515452	0.228	CDH10		rs11136683	8	3801527	0.316	CSMD1		rs3135020	6	33041064	1.39555	HLA-DPA1		rs179957	6	16388451	2.1233	ATXN1		rs11922207	3	55619111	1.9021	ERC2
rs8014672	14	86030399	0.228	FLRT2		rs73689695	7	36946085	0.316	ELMO1		rs7329773	13	95860606	1.39458	ABCC4		rs1800449	5	121413208	2.118	LOX		rs2228137	19	7763248	1.8877	FCER2
rs10000991	4	182071850	0.227	LINC00290		rs2462645	7	47386422	0.316	TNS3		rs1382165	3	21631666	1.39412	ZNF385D		rs11155758	6	151254080	2.1077	MTHFD1L		rs12720010	7	630437	1.8728	PRKAR1B
rs3743829	16	90093969	0.225	GAS8		rs75152600	13	62578511	0.316	LINC00358		rs1405462	12	131491589	1.39248	GPR133		rs3749129	2	69034796	2.0826	ARHGAP25		rs536811	1	76719571	1.8657	ST6GALNAC3
rs16882559	5	9362995	0.225	SEMA5A		rs145353117	15	47645059	0.316	SEMA6D		rs116697827	9	91697819	1.39212	SHC3		rs2095074	9	16251695	2.0789	C9orf92		rs7590430	2	86005488	1.8565	ATOH8
rs77965345	5	74377240	0.225	ANKRD31		rs16959332	15	47649246	0.316	SEMA6D		rs2763341	10	71582455	1.38929	COL13A1		rs41289053	10	29599972	2.0675	LYZL1		rs11631031	15	71922610	1.8478	THSD4
rs4704187	5	74480288	0.225	ANKRD31		rs516941	11	70320069	0.316	SHANK2		rs6915823	6	30073430	1.38875	TRIM31		rs6908818	6	151253931	2.0659	MTHFD1L		rs11147312	13	114871957	1.8359	RASA3
rs11766157	7	43451327	0.225	HECW1		rs6791275	3	185445144	0.316	IGF2BP2		rs2034323	11	22372098	1.38608	SLC17A6		rs58394495	7	43370365	2.0643	HECW1		rs10451404	18	67339900	1.8305	DOK6
rs1034573	7	104111594	0.225	LHFPL3		rs168382	1	42296145	0.316	HIVEP3		rs9263766	6	31117015	1.38464	CCHCR1		rs76000828	11	21017138	2.0612	NELL1		rs60045886	14	64565235	1.8292	MIR548AZ
rs112273766	5	21853116	0.225	CDH12		rs12438872	15	74177764	0.316	TBC1D21		rs10209214	2	234687583	1.38425	MROH2A		rs4982671	14	23246454	2.0551	SLC7A7		rs1437347	2	142509570	1.8126	LRP1B
rs4973768	3	27416013	0.225	SLC4A7		rs1254951	10	126101880	0.316	OAT		rs1860319	16	7700469	1.38211	RBFOX1		rs150351713	17	10310061	2.0521	MYH8		rs7609794	3	60808339	1.811	FHIT
rs12110546	6	41931569	0.225	CCND3		rs201598534	6	74446217	0.316	CD109		rs28397286	6	31167573	1.38195	HCG27		rs7747935	6	38704568	2.0451	DNAH8		rs71583736	12	3129932	1.8063	TEAD4
rs1357787	1	57992413	0.225	DAB1		rs8099556	18	43183018	0.316	SLC14A2		rs10490855	3	29312810	1.38107	RBMS3-AS3		rs6504171	17	61710010	2.0448	MAP3K3		rs1042725	12	66358347	1.8041	HMGA2
rs3783124	13	26458231	0.225	ATP8A2		rs72647446	13	102917291	0.316	FGF14		rs1054025	6	33035771	1.37276	HLA-DPA1		rs42771	16	52104747	2.0089	C16orf97		rs9376683	6	142626699	1.797	GPR126
rs117836738	7	8531077	0.225	NXPH1		rs148774194	9	137230237	0.316	RXRA		rs11013962	10	24495586	1.37046	KIAA1217		rs16830606	2	152879946	2.0049	CACNB4		rs5764236	22	44114861	1.7911	EFCAB6
rs1041316	14	57099859	0.225	TMEM260		rs76023673	14	104426360	0.316	TDRD9		rs9919522	10	133002777	1.37032	TCERG1L		rs79279048	7	40697456	2.0035	SUGCT		rs614502	1	147057224	1.7899	BCL9
rs114139404	5	11329729	0.225	CTNND2		rs4958111	5	132594897	0.316	FSTL4		rs13285155	9	90280880	1.36926	DAPK1		rs1812785	4	187365581	1.977	F11-AS1		rs10739201	9	9894730	1.7836	PTPRD
rs16922415	8	56839105	0.225	LYN		rs1650697	5	79950781	0.316	DHFR		rs3743829	16	90093969	1.36926	GAS8		rs1135426	1	9787508	1.9523	PIK3CD		rs77597269	1	237861820	1.7825	RYR2
rs11079296	17	55490137	0.225	MSI2		rs17141780	5	116777116	0.316	LINC00992		rs76979829	3	140997806	1.36836	PXYLP1		rs1891038	6	151252683	1.9448	MTHFD1L		rs7159637	14	73123376	1.764	DPF3
rs36090029	16	83715536	0.224	CDH13		rs74555851	5	117077759	0.316	LOC102467224		rs4854785	3	133717948	1.36683	SLCO2A1		rs112606204	6	167026996	1.9398	RPS6KA2		rs10160069	10	78946702	1.728	KCNMA1
rs11036050	11	40756460	0.224	LRRC4C		rs516125	8	27520266	0.316	SCARA3		rs1994318	11	12159661	1.3651	MICAL2		rs6916551	6	75845485	1.9355	COL12A1		rs3736194	4	186566987	1.7036	SORBS2
rs12453064	17	55641146	0.223	MSI2		rs115363205	5	394772	0.316	AHRR		rs4741955	9	447887	1.36404	DOCK8		rs474330	9	133360892	1.9328	ASS1		rs6073360	20	42807129	1.6991	JPH2
rs145049501	3	183240316	0.222	KLHL6		rs1045711	7	2653571	0.316	IQCE		rs115047157	10	81056968	1.36129	ZMIZ1		rs2879901	16	88769704	1.9306	RNF166		rs10836309	11	4593052	1.6979	C11orf40
rs2577831	3	52628056	0.222	PBRM1		rs11974872	7	78891197	0.316	MAGI2		rs57825650	8	18591403	1.36038	PSD3		rs13414624	2	154904730	1.9303	GALNT13		rs77437899	4	178270736	1.6888	NEIL3
rs199976998	3	52643617	0.222	PBRM1		rs12634346	3	15500295	0.316	COLQ		rs2339294	15	33937725	1.3601	RYR3		rs1617318	18	32444040	1.9274	DTNA		rs6552720	4	184842016	1.6852	STOX2
rs1561337	3	52659963	0.222	PBRM1		rs143674963	16	75201135	0.316	ZFP1		rs4782640	16	84637174	1.3598	COTL1		rs12759687	1	86328120	1.9246	COL24A1		rs7293197	22	45253839	1.6749	ARHGAP8
rs11177	3	52721305	0.222	GNL3		rs1528434	2	181572460	0.316	SCHLAP1		rs7612424	3	25512246	1.35724	RARB		rs17507263	20	9985041	1.9118	LOC101929371		rs10756763	9	16587490	1.674	BNC2
rs2550655	16	78713526	0.221	WWOX		rs265105	9	71016393	0.316	PGM5		rs75548317	3	189455193	1.35669	TP63		rs9855131	3	54888156	1.9045	CACNA2D3		rs7532708	1	4806207	1.6732	AJAP1
rs803407	6	151156327	0.221	PLEKHG1		rs72844183	17	71491812	0.316	SDK2		rs9981024	21	43319180	1.3559	C2CD2		rs11654931	17	9391070	1.9032	STX8		rs8756	12	66359752	1.6661	HMGA2
rs79204665	8	134482288	0.221	ST3GAL1		rs74962748	7	111376389	0.316	DOCK4		rs4846917	1	230299222	1.3558	GALNT2		rs2176592	2	171183010	1.8967	MYO3B		rs11098185	4	113968208	1.6639	ANK2
rs6141	3	184090266	0.221	THPO		rs3757645	7	111426682	0.316	DOCK4		rs9932137	16	82834027	1.35558	CDH13		rs9940321	16	73073808	1.8805	ZFHX3		rs10932426	2	213073599	1.6598	ERBB4
rs76316683	1	112241988	0.221	RAP1A		rs1402318	12	78229636	0.316	NAV3		rs2822522	21	15647431	1.35539	ABCC13		rs252060	5	178626437	1.8657	ADAMTS2		rs1442796	15	65652524	1.6498	IGDCC3
rs368376237	16	89805967	0.221	FANCA		rs639606	13	101535111	0.316	NALCN-AS1		rs252064	5	178632482	1.35076	ADAMTS2		rs7228426	18	74815212	1.862	MBP		rs57799961	7	111781260	1.6469	DOCK4
rs6901443	6	128148815	0.221	THEMIS		rs6960994	7	128692657	0.316	TNPO3		rs9469341	6	33035877	1.35001	HLA-DPA1		rs76056745	3	8558194	1.8563	LMCD1		rs113188254	20	45219437	1.6468	SLC13A3
rs553148	4	1985257	0.221	NELFA		rs199861310	17	8135134	0.316	CTC1		rs11021863	11	11489733	1.34919	GALNT18		rs78308047	6	25335967	1.8508	LRRC16A		rs62042283	16	83558008	1.6412	CDH13
rs77266164	8	27297355	0.22	PTK2B		rs11717017	3	62596448	0.316	CADPS		rs76105689	21	41893186	1.34842	DSCAM		rs9288521	2	217514772	1.8429	IGFBP2		rs9925796	16	78769788	1.6403	WWOX
rs9511789	13	25986971	0.219	ATP8A2		rs79829593	11	132672040	0.316	OPCML		rs1351570	8	3388715	1.34622	CSMD1		rs11785119	8	4244283	1.8388	CSMD1		rs73159900	7	130587295	1.64	LINC-PINT
rs9511786	13	25983275	0.219	ATP8A2		rs17116056	15	25969090	0.316	ATP10A		rs554365832	19	578100	1.34247	BSG		rs5767244	22	46924254	1.8095	CELSR1		rs35650857	16	20361491	1.6384	UMOD
rs912589	13	25993504	0.219	ATP8A2		rs187012084	8	35198528	0.316	UNC5D		rs9933610	16	6654633	1.34228	RBFOX1		rs1867991	10	118351905	1.8018	PNLIPRP1		rs2061929	3	140011602	1.6384	CLSTN2
rs10010758	4	37938518	0.219	TBC1D1		rs17158813	7	111420124	0.316	DOCK4		rs2297355	9	104243757	1.34167	TMEM246		rs16822607	2	227618094	1.7966	IRS1		rs7811754	7	21815628	1.6289	DNAH11
rs10498632	14	92290744	0.218	TC2N		rs10047486	11	89405190	0.316	FOLH1B		rs7166185	15	92562292	1.34016	SLCO3A1		rs5764236	22	44114861	1.7954	EFCAB6		rs10497106	2	153409828	1.6185	FMNL2
rs7204266	16	9968503	0.218	GRIN2A		rs10810974	9	18512570	0.316	ADAMTSL1		rs2615379	8	140651515	1.3377	KCNK9		rs10249019	7	28260538	1.7875	JAZF1-AS1		rs11923374	3	177270089	1.6175	LINC00578
rs112771415	5	73974174	0.218	HEXB		rs372478488	20	3495916	0.316	ATRN		rs6731242	2	234578693	1.33523	UGT1A8		rs200015554	18	74812466	1.7843	MBP		rs12006019	9	4215542	1.6033	GLIS3
rs148659834	14	93176042	0.218	LGMN		rs55904276	3	103932097	0.316	MIR548A3		rs4246	14	103811249	1.33303	EIF5		rs11786902	8	4401124	1.779	CSMD1		rs7725106	5	7726837	1.6019	ADCY2
rs114523300	3	121567733	0.217	EAF2		rs588183	1	58690262	0.315	DAB1		rs72806037	17	141286	1.33262	RPH3AL		rs7073593	10	71637090	1.7785	COL13A1		rs28502452	15	94921791	1.5972	MCTP2
rs2837646	21	41842252	0.217	DSCAM		rs12895990	14	81676282	0.315	GTF2A1		rs4854777	3	133691147	1.33258	SLCO2A1		rs149544446	16	17307073	1.7749	XYLT1		rs200187680	14	65245883	1.5952	SPTB
rs16999832	21	41844939	0.217	DSCAM		rs12445467	16	79229465	0.315	WWOX		rs10847859	12	129883383	1.3321	TMEM132D		rs2129106	9	84294425	1.7616	TLE1		rs1370717	3	32354387	1.5822	CMTM8
rs74004753	15	27500022	0.216	GABRG3		rs17713676	16	79073421	0.315	WWOX		rs3821310	2	75070263	1.33197	HK2		rs198549	17	48652806	1.7522	CACNA1G		rs748190	10	131519274	1.5781	MGMT
rs1291845	10	11105845	0.216	CELF2		rs881070	1	235756737	0.314	GNG4		rs3825102	12	117720185	1.33182	NOS1		rs7712091	5	59823791	1.7485	PART1		rs7686942	4	182067775	1.5759	LINC00290
rs75681366	12	29371579	0.216	FAR2		rs11684166	2	111817641	0.313	ACOXL		rs2744229	6	25341580	1.33169	LRRC16A		rs12894467	14	101507727	1.7481	MIR300		rs118064135	14	73120361	1.5713	DPF3
rs34044127	3	194474679	0.216	LOC100507391		rs117509722	1	51062917	0.313	FAF1		rs11754586	6	31001911	1.33066	MUC22		rs71597331	5	174915594	1.7452	SFXN1		rs6079894	20	15565634	1.5534	MACROD2
rs17100956	14	63741113	0.215	RHOJ		rs74795693	17	49913067	0.312	CA10		rs36136293	12	7241055	1.33063	C1R		rs2236483	21	46926054	1.7403	COL18A1		rs2285513	19	36016198	1.5522	SBSN
rs3773267	3	13662397	0.215	FBLN2		rs861025	20	45193325	0.311	SLC13A3		rs73008411	11	117367574	1.32871	DSCAML1		rs1861266	2	40283459	1.731	SLC8A1-AS1		rs34967149	19	45261705	1.5446	BCL3
rs73090695	2	238785459	0.215	RAMP1		rs73124302	7	38618748	0.31	AMPH		rs967392	1	201623215	1.32583	NAV1		rs13022785	2	218782820	1.7298	TNS1		rs17135403	5	112518535	1.5446	MCC
rs75014618	12	27154171	0.215	TM7SF3		rs4732729	8	27461492	0.309	CLU		rs76581177	14	92928651	1.32403	SLC24A4		rs2679807	3	40195206	1.7245	MYRIP		rs616008	13	110878344	1.53	COL4A1
rs10834519	11	24892439	0.215	LUZP2		rs181879880	1	72254355	0.308	NEGR1		rs144295934	2	208994253	1.3194	CRYGC		rs12405585	1	109397229	1.7205	AKNAD1		rs679640	9	9581738	1.5231	PTPRD
rs12647686	4	182078151	0.214	LINC00290		rs2278483	2	25040082	0.308	CENPO		rs6431651	2	234918215	1.31848	TRPM8		rs1410051	9	113017352	1.7141	TXN		rs6570592	6	144258244	1.5209	ZC2HC1B
rs60350327	18	43992798	0.214	RNF165		rs74624011	2	25044100	0.308	ADCY3		rs3819619	22	19941495	1.31813	COMT		rs12318540	12	106507085	1.6976	NUAK1		rs11525066	7	78175977	1.5145	MAGI2
rs12602640	17	17322930	0.214	SMCR9		rs180798973	8	27468046	0.304	CLU		rs7580533	2	230288990	1.31798	DNER		rs3813079	18	74813171	1.6955	MBP		rs78019197	16	13211409	1.4908	SHISA9
rs114420009	3	121416813	0.214	GOLGB1		rs9331896	8	27467686	0.304	CLU		rs2937886	8	17580791	1.31588	MTUS1		rs11771091	7	101897982	1.6888	CUX1		rs35703820	5	179717446	1.487	MAPK9
rs6793372	3	121347470	0.214	FBXO40		rs1532278	8	27466315	0.304	CLU		rs2554511	8	3810514	1.31578	CSMD1		rs12602965	17	31833531	1.688	ASIC2		rs72709406	5	1204543	1.4853	SLC6A19
rs7933249	11	99918332	0.214	CNTN5		rs11136000	8	27464519	0.304	CLU		rs2240061	6	31114848	1.31071	CCHCR1		rs2029354	1	92181670	1.6779	TGFBR3		rs115562096	20	15567007	1.4852	MACROD2
rs117550030	12	56295567	0.214	WIBG		rs12756717	1	235714162	0.304	GNG4		rs618319	12	118135221	1.30999	KSR2		rs8043827	16	83307723	1.6747	CDH13		rs73187999	8	3931789	1.4828	CSMD1
rs56201324	2	182840114	0.214	PPP1R1C		rs4520817	16	88785126	0.303	PIEZO1		rs2228048	3	30713842	1.3097	TGFBR2		rs7246140	19	641215	1.6663	FGF22		rs2011590	4	38944101	1.4797	FAM114A1
rs1875088	3	195955472	0.214	SLC51A		rs11802142	1	179013204	0.302	FAM20B		rs444555	19	56565625	1.30761	NLRP5		rs10104910	8	4217893	1.6654	CSMD1		rs10937843	4	7620682	1.4777	SORCS2
rs62518180	8	42572695	0.213	CHRNB3		rs1912190	2	215218657	0.301	SPAG16		rs2013573	4	70354478	1.3071	UGT2B4		rs73151068	12	129921543	1.6643	TMEM132D		rs578313	1	34421373	1.4746	CSMD2
rs62516749	8	42568768	0.213	CHRNB3		rs2233777	16	47005053	0.298	DNAJA2		rs10225295	7	81724717	1.30669	CACNA2D1		rs1442796	15	65652524	1.6535	IGDCC3		rs6587552	1	151018861	1.4738	BNIPL
rs62516744	8	42562962	0.213	CHRNB3		rs78424269	6	157476894	0.298	ARID1B		rs5072	11	116707583	1.30599	APOA1		rs34885226	20	17214050	1.6508	PCSK2		rs7954567	12	6491125	1.4703	LTBR
rs188329314	3	52569019	0.213	NT5DC2		rs1536529	10	12521907	0.295	CAMK1D		rs11236359	11	74870884	1.30502	SLCO2B1		rs144960849	15	68606743	1.6472	ITGA11		rs56983450	12	6491629	1.4703	LTBR
rs9968111	3	171500490	0.212	PLD1		rs821785	7	112464841	0.295	C7orf60		rs6922248	6	151252962	1.30498	MTHFD1L		rs7161410	14	61792098	1.6463	PRKCH		rs199588556	3	2700645	1.469	CNTN4
rs200921332	4	186425659	0.212	PDLIM3		rs55645591	3	11432236	0.294	ATG7		rs9939547	16	12653549	1.3017	SNX29		rs9971270	10	53890697	1.6458	PRKG1		rs548331440	21	35893486	1.4629	RCAN1
rs76842111	18	6971872	0.212	LAMA1		rs790088	17	71588183	0.293	SDK2		rs403414	6	32977315	1.30168	HLA-DOA		rs17684236	8	2017076	1.6447	MYOM2		rs35988589	7	154197079	1.4592	DPP6
rs117030361	2	144310701	0.212	ARHGAP15		rs725340	9	117249874	0.293	DFNB31		rs13266752	8	4601284	1.30046	CSMD1		rs17576912	9	8781848	1.6428	PTPRD		rs79000376	17	77198544	1.4506	RBFOX3
rs74974806	2	144301290	0.212	ARHGAP15		rs4636701	11	87035210	0.293	TMEM135		rs6577626	3	18307130	1.30016	LOC339862		rs16949934	18	46277226	1.6382	CTIF		rs77050812	15	73746905	1.4495	REC114
rs11136683	8	3801527	0.211	CSMD1		rs150362328	2	107473346	0.293	ST6GAL2		rs77602312	10	80038883	1.29833	LINC00595		rs80291412	4	173555234	1.6314	GALNTL6		rs17353731	8	35479468	1.4409	UNC5D
rs45604	13	33099347	0.211	N4BP2L2		rs62093482	18	29178899	0.293	TTR		rs2075029	12	667610	1.29637	B4GALNT3		rs55684314	2	40282886	1.6305	SLC8A1-AS1		rs12574703	11	123023632	1.4367	CLMP
rs79586552	3	119062642	0.211	ARHGAP31		rs4479316	17	62255858	0.293	TEX2		rs57441567	17	4383364	1.29578	SPNS3		rs561551089	3	60088917	1.6291	FHIT		rs880122	6	166068341	1.4362	PDE10A
rs2733499	3	17276334	0.211	TBC1D5		rs12051	17	46103760	0.293	COPZ2		rs3217892	12	4403864	1.29555	CCND2		rs3823884	7	75544455	1.6245	POR		rs55762660	9	78938236	1.4318	PCSK5
rs73412681	15	23043498	0.211	NIPA1		rs10754679	1	235712787	0.293	GNG4		rs11466651	4	38776320	1.29048	TLR10		rs16964268	15	37193851	1.6197	MEIS2		rs34975424	1	242604469	1.4302	PLD5
rs16899426	6	167182237	0.211	RPS6KA2		rs147404067	17	2288007	0.293	MNT		rs10513137	3	141143430	1.29037	ZBTB38		rs77664776	6	101853802	1.6192	GRIK2		rs7612333	3	45166285	1.4299	CDCP1
rs11107962	12	95682681	0.211	VEZT		rs67447085	22	44456841	0.292	PARVB		rs7622117	3	186707554	1.28979	ST6GAL1		rs511061	10	110936202	1.6182	RNU6-53P		rs62232881	3	2825456	1.4294	CNTN4
rs67888934	15	98031074	0.211	LOC101927286		rs148861069	9	136687813	0.291	VAV2		rs2107131	17	36086689	1.28765	HNF1B		rs551356	2	30984850	1.613	CAPN13		rs62624491	11	7717233	1.426	OVCH2
rs7030169	9	110054068	0.211	RAD23B		rs2803399	1	15192559	0.291	KAZN		rs333130	17	4383964	1.28687	SPNS3		rs7040587	9	16256964	1.6091	C9orf92		rs2095074	9	16251695	1.423	C9orf92
rs140713504	13	33430179	0.211	LINC00423		rs182002883	2	181903541	0.291	UBE2E3		rs35760816	4	47488548	1.28638	ATP10D		rs1026849	8	3589776	1.6082	CSMD1		rs10754459	1	245785508	1.4202	KIF26B
rs368775789	11	68702871	0.211	IGHMBP2		rs74509455	14	89317860	0.291	TTC8		rs2374548	12	106122114	1.28618	CASC18		rs7280200	21	32784330	1.6004	TIAM1		rs9567099	13	43607143	1.415	DNAJC15
rs115209976	17	62290699	0.211	TEX2		rs117572631	16	9907759	0.291	GRIN2A		rs6970813	7	3072215	1.28569	CARD11		rs9550652	13	21044459	1.5959	CRYL1		rs77081234	8	139763554	1.4085	COL22A1
rs11085835	19	13332010	0.211	CACNA1A		rs9504703	6	6171892	0.291	F13A1		rs3020401	6	152283044	1.28405	ESR1		rs2908792	16	53412419	1.5864	LOC102723373		rs12414386	10	12644580	1.4083	CAMK1D
rs71277158	3	169999216	0.211	PRKCI		rs13030842	2	173765808	0.29	RAPGEF4		rs17068296	8	3830080	1.28294	CSMD1		rs17158822	7	111433748	1.5839	DOCK4		rs2027359	6	10580452	1.406	GCNT2
rs9371474	6	151112333	0.211	PLEKHG1		rs78150276	13	32509816	0.289	EEF1DP3		rs7203293	16	81179280	1.28265	PKD1L2		rs56309205	16	25979726	1.5824	HS3ST4		rs12883884	14	70517183	1.394	SLC8A3
rs77486999	17	13448176	0.211	HS3ST3A1		rs12534066	7	137658446	0.289	CREB3L2		rs35060690	14	73026194	1.28261	RGS6		rs62074087	17	71446750	1.578	SDK2		rs7974945	12	41949205	1.3894	PDZRN4
rs2307019	19	49244220	0.211	IZUMO1		rs17142979	10	7815772	0.288	KIN		rs2838922	21	46846015	1.28227	COL18A1		rs72770510	10	14700749	1.5765	FAM107B		rs4443286	4	7448581	1.3833	SORCS2
rs2114581	2	179269678	0.211	MIR548N		rs871514	2	234628529	0.288	UGT1A4		rs2688353	8	3829247	1.28201	CSMD1		rs10739201	9	9894730	1.5759	PTPRD		rs28544423	16	20359633	1.3821	UMOD
rs10980199	9	112858901	0.211	AKAP2		rs17276565	16	82812554	0.288	CDH13		rs115875496	6	25293399	1.28097	LRRC16A		rs13278771	8	17236865	1.563	MTMR7		rs4475122	4	47901259	1.3796	NFXL1
rs72739943	5	21787634	0.211	CDH12		rs150102387	20	60309077	0.288	CDH4		rs7153584	14	52405262	1.27912	GNG2		rs2012184	18	52527299	1.5586	RAB27B		rs11641680	16	79023126	1.3774	WWOX
rs4896203	6	136478444	0.211	PDE7B		rs73160093	13	29241165	0.286	POMP		rs9921361	16	89294439	1.27877	ZNF778		rs2779736	9	6779505	1.5573	KDM4C		rs76751696	18	61823897	1.3733	LOC284294
rs117476969	2	84816962	0.211	DNAH6		rs9862240	3	21734567	0.285	ZNF385D		rs1053895	2	234378902	1.27868	DGKD		rs9651057	1	201175274	1.55	IGFN1		rs2479880	10	26785554	1.3717	APBB1IP
rs892932	3	11624211	0.211	VGLL4		rs73036497	19	44981800	0.283	ZNF180		rs1284414	18	13553264	1.27854	LDLRAD4		rs550276	11	125446070	1.5495	EI24		rs3786953	19	44159489	1.37	PLAUR
rs9471889	6	42598371	0.211	UBR2		rs2774335	1	235747005	0.282	GNG4		rs9352779	6	80575045	1.27712	C6orf7		rs6441075	3	156241306	1.5459	KCNAB1		rs56097225	14	73114988	1.3639	DPF3
rs77842130	12	40802382	0.211	MUC19		rs8130668	21	39978141	0.282	ERG		rs2648901	8	129106308	1.27682	PVT1		rs3003480	1	17548527	1.544	PADI1		rs117481942	2	203606855	1.3622	FAM117B
rs11071943	15	67535996	0.211	AAGAB		rs17029201	3	32358003	0.28	CMTM8		rs7297246	12	106119041	1.27611	CASC18		rs10734530	11	5629050	1.5396	TRIM6		rs656134	18	40472219	1.3588	RIT2
rs9560869	13	92510221	0.211	GPC5		rs6006914	22	45397719	0.279	PHF21B		rs735221	14	55139018	1.27033	SAMD4A		rs11586913	1	49221899	1.5343	AGBL4		rs151100959	17	3591933	1.3576	P2RX5
rs258839	5	11329757	0.211	CTNND2		rs2841873	1	235743992	0.279	GNG4		rs16911732	11	12919675	1.27001	TEAD1		rs6000179	22	36594371	1.5276	APOL4		rs77696000	5	73214693	1.3562	ARHGEF28
rs9292995	5	21844034	0.211	CDH12		rs201776353	11	11611134	0.279	GALNT18		rs28362727	7	30959170	1.26921	AQP1		rs61948270	13	47252782	1.5245	LRCH1		rs6776133	3	175458526	1.3532	NAALADL2
rs17012104	2	125630564	0.211	CNTNAP5		rs2008103	4	7250232	0.279	SORCS2		rs542255	2	80196736	1.26772	CTNNA2		rs28360023	6	30288924	1.5119	HCG17		rs11681135	2	2223887	1.3477	MYT1L
rs7149727	14	67957126	0.211	TMEM229B		rs62239102	3	8373557	0.278	LMCD1-AS1		rs9347618	6	162737744	1.26768	PARK2		rs12549455	8	17610634	1.5064	MTUS1		rs61909497	12	3562295	1.3437	PRMT8
rs1609998	14	67948482	0.211	TMEM229B		rs11793842	9	632149	0.278	KANK1		rs138039963	3	133713016	1.26763	SLCO2A1		rs10257572	7	144207743	1.503	TPK1		rs75122088	7	7298191	1.3421	LOC101927354
rs74501478	3	89364655	0.211	EPHA3		rs10408058	19	45011727	0.276	CEACAM20		rs11720593	3	133713660	1.26763	SLCO2A1		rs115569491	1	94472654	1.501	ABCA4
rs74003507	16	4864929	0.211	GLYR1		rs3769277	2	173753662	0.276	RAPGEF4		rs35825382	10	12592344	1.26607	CAMK1D		rs3802487	9	125590647	1.4942	PDCL
rs149872747	3	52555552	0.211	STAB1		rs75849300	14	94011176	0.276	UNC79		rs10751594	10	126258711	1.26525	LHPP		rs9896398	17	76503593	1.4912	DNAH17
rs1703368	5	53399217	0.211	ARL15		rs9530237	13	74345360	0.276	KLF12		rs1359096	9	10275924	1.26338	PTPRD		rs56211738	1	37432463	1.4899	GRIK3
rs12314910	12	105095457	0.21	CHST11		rs4780163	15	34007410	0.276	RYR3		rs11760574	7	22163377	1.26194	RAPGEF5		rs115562096	20	15567007	1.4891	MACROD2
rs114341997	13	39263128	0.21	FREM2		rs13062599	3	21779621	0.274	ZNF385D		rs2027359	6	10580452	1.26141	GCNT2		rs7494316	14	32842066	1.4839	AKAP6
						rs74601220	1	178995881	0.273	FAM20B		rs17285134	21	39814496	1.25914	ERG		rs112142220	5	149255395	1.4835	PDE6A
						rs74906764	20	60888242	0.273	LAMA5		rs740882	6	29575456	1.25889	GABBR1		rs79781784	12	86496115	1.4775	MGAT4C
						rs10869943	9	80164318	0.273	GNA14		rs2143466	6	32309323	1.25596	C6orf10		rs9302656	16	54108991	1.4773	FTO
						rs7692035	4	141060111	0.272	MAML3		rs219763	21	37838421	1.25233	CLDN14		rs118166208	15	22947430	1.477	CYFIP1
						rs75664631	3	145921947	0.272	PLSCR4		rs11923827	3	177179479	1.25176	LINC00578		rs58503050	15	100592450	1.4732	ADAMTS17
						rs73548805	6	133874968	0.272	EYA4-AS1		rs1552423	12	129587535	1.25138	TMEM132D		rs10936959	3	177591074	1.4711	LOC102724550
						rs1500800	4	169657096	0.272	PALLD		rs1077745	10	12595427	1.25121	CAMK1D		rs33998047	16	87676995	1.4637	JPH3
						rs17088394	13	72257705	0.272	DACH1		rs57564943	3	186701660	1.25048	ST6GAL1		rs785850	9	281976	1.4629	DOCK8
						rs34771643	10	45970632	0.272	MARCH8		rs764694	10	118228138	1.24639	PNLIPRP3		rs10164358	19	53474389	1.4472	ZNF702P
						rs139445001	16	9991882	0.272	GRIN2A		rs4905087	14	94245649	1.24604	PRIMA1		rs62283349	3	177409297	1.4471	LINC00578
												rs9468862	6	31001355	1.24599	MUC22		rs10028495	4	70518754	1.4448	UGT2A1
												rs6509881	19	55017465	1.24358	LAIR2		rs748190	10	131519274	1.4444	MGMT
												rs12455312	18	49888823	1.24352	DCC		rs543597757	20	43009412	1.44	HNF4A
												rs6782080	3	3003895	1.24303	CNTN4		rs929440	19	29080584	1.4387	LOC100420587
												rs1063535	10	129902281	1.24244	MKI67		rs56294552	15	99459314	1.4346	IGF1R
												rs7459738	8	3406285	1.24235	CSMD1		rs12199580	6	36270130	1.4316	PNPLA1
												rs987870	6	33042880	1.24197	HLA-DPA1		rs2900634	15	100594382	1.4271	ADAMTS17
												rs4353188	10	129878899	1.24176	PTPRE		rs117564018	16	7393804	1.4245	RBFOX1
												rs8051301	16	57721952	1.23482	GPR97		rs13379086	14	34052995	1.4198	NPAS3
												rs12435744	14	23288206	1.23445	SLC7A7		rs7584372	2	65086196	1.4186	LOC101927438
												rs6916146	6	163710165	1.23327	PACRG		rs6995183	8	66653081	1.4184	PDE7A
												rs121434329	12	96384250	1.23327	HAL		rs10211247	2	47438336	1.4159	LOC101927043
												rs60794269	17	115460	1.23312	RPH3AL		rs7010966	8	22769598	1.4143	PEBP4
												rs3789391	1	94479338	1.23308	ABCA4		rs540917671	6	159106087	1.4133	SYTL3
																		rs2027359	6	10580452	1.4103	GCNT2
																		rs2493284	1	3337156	1.4075	PRDM16
																		rs7573247	2	65084066	1.4075	LOC101927438
																		rs1377496	11	34650912	1.4074	EHF

## Sheet: Table S8
Table S8. The signatures of natural selection specific to Coastal HM identified based on Fst, iHS, and XPEHH analyses.
SNP	CHR	BP	Fst_CoastalHM_InlandHM1	Annotation		SNP	CHR	BP	Fst_CoastalHM_InlandHM2	Annotation		SNP	CHR	BP	iHS	Annotation		SNP	CHR	BP	XPEHH_CoastalHM_InlandHM1	Annotation		SNP	CHR	BP	XPEHH_CoastalHM_InlandHM2	Annotation
rs13358904	5	111602713	0.507	EPB41L4A		rs7712010	5	31907887	0.337	PDZD2		rs7785516	7	139334098	5.70805	HIPK2		rs7417202	1	7613850	2.3301	CAMTA1		rs10117181	9	99023457	4.8414	HSD17B3
rs761673	22	45395468	0.507	PHF21B		rs6973643	7	32038809	0.324	PDE1C		rs16830672	2	152918863	5.32599	CACNB4		rs11639207	15	92012816	2.2881	LOC101926928		rs1494284	4	164797386	4.413	MARCH1
rs79085678	1	98266009	0.481	DPYD		rs142788569	7	32001469	0.324	PDE1C		rs9289121	3	118864700	4.83472	IGSF11		rs17027796	1	112026676	2.2376	ADORA3		rs1057064	2	101008566	4.1644	CHST10
rs112558470	3	25528222	0.477	RARB		rs995267	7	32028025	0.324	PDE1C		rs1329467	1	99423624	4.73035	LPPR5		rs357050	1	180234729	1.807	LHX4		rs3780700	9	132615440	3.7216	USP20
rs7637364	3	64157235	0.467	PRICKLE2		rs74339801	14	91786441	0.314	CCDC88C		rs11870189	17	31320966	4.09942	SPACA3		rs12220813	10	15609699	1.7475	ITGA8		rs1005109	10	116073345	3.6896	AFAP1L2
rs694845	11	77579747	0.467	AAMDC		rs56114548	2	216821632	0.3	MREG		rs1546206	1	167160515	4.01454	RBSG4		rs11257188	10	6237156	1.6615	PFKFB3		rs77283156	18	13449659	3.6341	LDLRAD4
rs9319574	16	82843167	0.467	CDH13		rs182370392	8	66443007	0.299	LINC01299		rs2071518	8	120435812	3.86308	NOV		rs73213334	4	8587689	1.5512	GPR78		rs6682838	1	4009750	3.5605	LOC728716
rs571264	17	74878259	0.452	MGAT5B		rs58538360	20	8213888	0.289	PLCB1		rs2071519	8	120435908	3.86308	NOV		rs3847994	13	21517666	1.5022	LINC00367		rs115586663	14	81000694	3.437	CEP128
rs10065756	5	151058946	0.444	CTB-113P19.1		rs3135635	13	34410531	0.288	RFC3		rs28435670	9	87573346	3.66778	NTRK2		rs76500731	17	2778337	1.4638	RAP1GAP2		rs734469	9	80077953	3.2956	GNA14
rs3825901	15	101949168	0.442	PCSK6		rs6585196	10	114737050	0.288	TCF7L2		rs139024665	4	175209372	3.64871	CEP44		rs9467504	6	25414325	1.3639	LRRC16A		rs760750	22	50581890	3.2599	MOV10L1
rs144349571	6	155618219	0.423	TFB1M		rs3787194	20	50109819	0.287	NFATC2		rs9365902	6	166065292	3.52244	PDE10A		rs55946129	7	154179479	1.3235	DPP6		rs6037196	20	25673348	3.094	ZNF337
rs531028315	15	74320607	0.423	PML		rs13634	4	16163209	0.287	TAPT1		rs2305252	15	28267338	3.45641	OCA2		rs3743829	16	90093969	1.3118	GAS8		rs6983307	8	53112386	3.0334	ST18
rs56911055	15	94994219	0.423	MCTP2		rs503165	10	13091122	0.282	CCDC3		rs12762814	10	97962687	3.40187	BLNK		rs943665	14	93014989	1.3069	RIN3		rs2067701	10	24326623	2.9321	KIAA1217
rs17862854	2	234572654	0.421	UGT1A8		rs114701641	3	38158122	0.282	DLEC1		rs62234573	22	33045573	3.29535	SYN3		rs2651945	5	6457563	1.3046	UBE2QL1		rs13119582	4	165431054	2.8963	MIR5684
rs74865194	3	64119420	0.421	PRICKLE2		rs9459465	6	166048868	0.28	PDE10A		rs3917014	1	101197384	3.26307	VCAM1		rs11629812	15	60990128	1.2661	RORA		rs79370759	18	74775275	2.7683	MBP
rs4682090	3	111897540	0.421	SLC9C1		rs11956514	5	55001881	0.279	SLC38A9		rs302475	19	56343378	3.24051	NLRP11		rs38521	7	28038082	1.266	JAZF1		rs3135872	4	1802278	2.722	FGFR3
rs117278443	12	130020814	0.421	TMEM132D		rs145446051	7	31942950	0.279	PDE1C		rs76935130	16	80787944	3.21556	CDYL2		rs7837956	8	4264539	1.2625	CSMD1		rs11785119	8	4244283	2.6705	CSMD1
rs155698	12	130053634	0.421	TMEM132D		rs7763790	6	24615063	0.279	KIAA0319		rs62493774	8	19046614	3.18905	LOC100128993		rs116929903	8	128269602	1.2503	CASC21		rs2651945	5	6457563	2.667	UBE2QL1
rs11060446	12	130063808	0.421	TMEM132D		rs9598278	13	34482894	0.278	RFC3		rs4722835	7	28756351	3.16611	CREB5		rs9348837	6	11242686	1.2353	NEDD9		rs7747935	6	38704568	2.5713	DNAH8
rs36099812	14	93708759	0.416	BTBD7		rs1329667	13	34491838	0.278	RFC3		rs1800556	12	121175678	3.08022	ACADS		rs9323435	14	63780460	1.2239	GPHB5		rs34941998	14	94477661	2.5638	LINC00521
rs12591900	15	48547648	0.41	SLC12A1		rs61787362	1	64970327	0.278	CACHD1		rs7618980	3	157312429	3.07072	C3orf55		rs7688796	4	7363628	1.2231	SORCS2		rs79279048	7	40697456	2.5178	SUGCT
rs320955	9	28879500	0.403	LINGO2		rs6021247	20	50108980	0.274	NFATC2		rs7837306	8	18075586	3.05939	NAT1		rs16990808	22	32994093	1.2172	SYN3		rs76000828	11	21017138	2.4775	NELL1
rs10898669	11	87036784	0.403	TMEM135		rs6488783	12	15685990	0.272	PTPRO		rs35650857	16	20361491	3.01224	UMOD		rs147786898	2	234054515	1.2016	INPP5D		rs9348837	6	11242686	2.471	NEDD9
rs4681027	3	25584358	0.402	RARB		rs73170318	22	32813600	0.271	BPIFC		rs35967904	17	40126187	2.98884	CNP		rs10901856	10	126743195	1.1828	CTBP2		rs4515044	3	62114428	2.46	PTPRG
rs1286762	3	25598909	0.402	RARB		rs17016738	3	25600646	0.269	RARB		rs67220754	3	196684581	2.97909	PIGZ		rs3740917	11	126310119	1.1752	KIRREL3		rs78194719	6	30284651	2.4487	HCG17
rs118104223	1	42255470	0.397	HIVEP3		rs7893279	10	18745105	0.267	CACNB2		rs28694184	16	78844982	2.89644	WWOX		rs77269431	11	12543056	1.1649	PARVA		rs9357097	6	30285121	2.4384	HCG17
rs6799683	3	113674025	0.395	ZDHHC23		rs77497849	7	32049959	0.266	PDE1C		rs10733309	9	16253322	2.86698	C9orf92		rs10438450	15	94577671	1.1245	LOC101927112		rs76825359	16	83476701	2.3553	CDH13
rs7838940	8	85819819	0.395	RALYL		rs7901275	10	114732906	0.264	TCF7L2		rs2166212	17	74562947	2.8644	ST6GALNAC2		rs28900403	2	234676804	1.1087	UGT1A1		rs72925292	6	52392238	2.3437	TRAM2
rs7020676	9	94088636	0.395	AUH		rs12185268	17	43923683	0.263	MAPT-AS1		rs13087022	3	25517646	2.80814	RARB		rs139400687	1	94463160	1.0985	ABCA4		rs7228426	18	74815212	2.3051	MBP
rs1801591	15	76578762	0.395	ETFA		rs116202356	3	38103776	0.262	DLEC1		rs6917747	6	160402705	2.7846	IGF2R		rs111356009	19	46973707	1.0977	PNMAL1		rs2029354	1	92181670	2.3033	TGFBR3
rs1865614	3	25582568	0.389	RARB		rs2364809	3	38092785	0.262	DLEC1		rs9911155	17	58916059	2.76097	BCAS3		rs2074117	7	111395390	1.0971	DOCK4		rs179844	5	34806698	2.2924	RAI14
rs11956514	5	55001881	0.389	SLC38A9		rs10056287	5	54954478	0.26	SLC38A9		rs58074824	3	16407582	2.75693	RFTN1		rs4756898	11	17546378	1.0876	USH1C		rs71597331	5	174915594	2.2715	SFXN1
rs10068581	5	149998757	0.386	SYNPO		rs11958779	5	55001899	0.26	SLC38A9		rs76519356	12	49215983	2.74248	CACNB3		rs11158820	14	70347348	1.0865	SMOC1		rs59736159	16	57086881	2.2625	NLRC5
rs73092208	3	62577805	0.384	CADPS		rs1030445	2	166949372	0.255	LOC101929680		rs10893918	11	128647586	2.68577	FLI1		rs6552926	4	186740603	1.0848	SORBS2		rs58503050	15	100592450	2.2473	ADAMTS17
rs78269692	19	13158277	0.384	NFIX		rs927329	14	33947487	0.255	NPAS3		rs11912129	22	44411804	2.68494	PARVB		rs4265826	16	74723707	1.0748	MLKL		rs12047411	1	241272763	2.2394	RGS7
rs75693014	3	196128001	0.381	UBXN7		rs1843939	7	3063921	0.252	CARD11		rs4287512	15	65210141	2.63851	ANKDD1A		rs2087114	19	56583283	1.0646	LOC101928886		rs1341019	20	36916437	2.2043	LOC149684
rs7213913	17	63702134	0.381	CEP112		rs2055942	4	46968050	0.252	GABRA4		rs77523399	16	83988020	2.60981	OSGIN1		rs6807589	3	175066203	1.0547	NAALADL2		rs7073593	10	71637090	2.186	COL13A1
rs117254572	20	1594387	0.381	SIRPB1		rs16859782	4	46970605	0.252	GABRA4		rs13115245	4	6917264	2.59288	TBC1D14		rs41288719	10	3158733	1.0522	PFKP		rs11793004	9	133794265	2.1825	FIBCD1
rs17016738	3	25600646	0.38	RARB		rs4773211	13	111183373	0.252	RAB20		rs2027359	6	10580452	2.576	GCNT2		rs903561	15	101936072	1.0486	PCSK6		rs2908792	16	53412419	2.1765	LOC102723373
rs11621700	14	93811057	0.38	UNC79		rs5749435	22	32823132	0.251	BPIFC		rs62036184	16	78865677	2.56746	WWOX		rs4453795	3	192093975	1.048	FGF12		rs42771	16	52104747	2.168	C16orf97
rs11621859	14	93818907	0.38	UNC79		rs74521214	17	6613776	0.25	SLC13A5		rs6676318	1	214554966	2.56045	PTPN14		rs6499662	16	54026739	1.045	FTO		rs17679500	16	83307549	2.1665	CDH13
rs10200225	2	111778564	0.373	ACOXL		rs169822	5	94321178	0.25	MCTP1		rs809684	16	6382434	2.55842	RBFOX1		rs10964758	9	2101322	1.0442	SMARCA2		rs8043827	16	83307723	2.1665	CDH13
rs111561920	3	45568838	0.373	LARS2		rs140809235	13	111184213	0.249	RAB20		rs7644986	3	106926864	2.54169	LINC00882		rs72712991	1	180230419	1.0275	LHX4		rs10114587	9	133795282	2.1609	FIBCD1
rs4688376	3	63094473	0.373	LINC00698		rs4943294	13	31466888	0.248	TEX26-AS1		rs6707820	2	106425713	2.53749	NCK2		rs12442869	15	38816833	1.0207	RASGRP1		rs2900634	15	100594382	2.1606	ADAMTS17
rs13260589	8	139734931	0.373	COL22A1		rs2270627	5	54404053	0.248	GZMA		rs7590430	2	86005488	2.52295	ATOH8		rs60836582	21	41278219	1.0202	PCP4		rs150351713	17	10310061	2.1594	MYH8
rs10501703	11	89180884	0.373	NOX4		rs2285689	7	24874499	0.247	OSBPL3		rs10927709	1	15516299	2.49421	TMEM51		rs854767	17	18018263	1.0158	MYO15A		rs6682238	1	241276357	2.1465	RGS7
rs6505483	17	26126345	0.373	NOS2		rs61884818	11	14028483	0.247	SPON1		rs8756	12	66359752	2.48719	HMGA2		rs3130573	6	31106268	1.0149	PSORS1C1		rs76056745	3	8558194	2.1418	LMCD1
rs117812386	19	15806872	0.373	CYP4F12		rs75376202	11	14035346	0.247	SPON1		rs1042725	12	66358347	2.48094	HMGA2		rs75616130	3	192093920	1.0127	FGF12		rs2240105	12	48185356	2.1265	HDAC7
rs6682862	1	177938437	0.372	SEC16B		rs4261526	16	84894643	0.247	CRISPLD2		rs12601166	17	55349842	2.47784	MSI2		rs13085157	3	29321618	1.0118	RBMS3-AS3		rs1800449	5	121413208	2.1235	LOX
rs147859146	1	237062395	0.372	MTR		rs112558470	3	25528222	0.244	RARB		rs7609794	3	60808339	2.47033	FHIT		rs9951088	18	48151478	1.0116	MAPK4		rs112606204	6	167026996	2.0792	RPS6KA2
rs36170382	2	239773985	0.372	TWIST2		rs4681027	3	25584358	0.244	RARB		rs144977605	12	3552710	2.42143	PRMT8		rs892898	15	100558556	1.0092	ADAMTS17		rs3740343	10	88439193	2.07	LDB3
rs57196392	3	13039519	0.372	IQSEC1		rs1286762	3	25598909	0.244	RARB		rs12828473	12	14105728	2.42046	GRIN2B		rs4390626	17	2815264	1.0065	RAP1GAP2		rs12318540	12	106507085	2.0515	NUAK1
rs117479459	7	3459194	0.372	SDK1		rs1865614	3	25582568	0.244	RARB		rs10509006	10	55922706	2.41886	PCDH15		rs75609718	12	3340859	1.0065	TSPAN9		rs139371492	10	88440994	2.0257	LDB3
rs2285689	7	24874499	0.372	OSBPL3		rs62090499	18	40683604	0.244	RIT2		rs1487120	11	11478717	2.4044	GALNT18		rs7862334	9	93256092	1.0041	LOC340515		rs116099872	2	46015167	2.0123	PRKCE
rs167262	17	63138683	0.372	RGS9		rs11693463	2	191869911	0.244	STAT1		rs17005759	4	83446505	2.39994	TMEM150C		rs77653632	17	75476450	1.0039	SEPT9		rs511061	10	110936202	2.0031	RNU6-53P
rs387208	17	63143298	0.372	RGS9		rs11629099	14	36238271	0.243	RALGAPA1		rs41289053	10	29599972	2.38495	LYZL1		rs3823418	6	31100942	1.0037	PSORS1C1		rs2074475	6	30137890	1.9901	TRIM15
rs17308708	11	10397895	0.366	CAND1.11		rs7542858	1	41972251	0.243	HIVEP3		rs3775825	4	20545092	2.36381	SLIT2		rs75759992	3	190325297	1.0032	IL1RAP		rs10756746	9	16245052	1.974	C9orf92
rs1882426	7	3544743	0.365	SDK1		rs9840135	3	38085447	0.242	DLEC1		rs72795658	16	79104218	2.34205	WWOX		rs7009256	8	3361565	0.9957	CSMD1		rs1026849	8	3589776	1.9716	CSMD1
rs2156099	18	70501767	0.365	NETO1		rs12052250	2	173314670	0.241	ITGA6		rs4798534	18	7109600	2.31456	LAMA1		rs9501628	6	32409499	0.9947	HLA-DRA		rs595997	18	74711326	1.9658	MBP
rs17301126	20	31619500	0.365	BPIFB6		rs117347477	15	67008316	0.241	SMAD6		rs2122797	3	63449206	2.30959	SYNPR		rs3809381	13	33781532	0.993	STARD13		rs11586913	1	49221899	1.9585	AGBL4
rs11136656	8	3578731	0.36	CSMD1		rs140875875	6	42400806	0.241	TRERF1		rs12720010	7	630437	2.26686	PRKAR1B		rs7937353	11	113953295	0.985	ZBTB16		rs10211247	2	47438336	1.9163	LOC101927043
rs13277081	8	3585967	0.36	CSMD1		rs473677	11	78864373	0.236	TENM4		rs34311866	4	951947	2.23616	TMEM175		rs4679545	3	60513123	0.974	FHIT		rs73431303	18	45636391	1.9158	ZBTB7C
rs117639521	13	113876766	0.36	CUL4A		rs11607746	11	78864605	0.236	TENM4		rs7179200	15	101490928	2.23089	LRRK1		rs115482291	1	26015436	0.973	MAN1C1		rs62283349	3	177409297	1.911	LINC00578
rs75091791	21	39438423	0.36	DSCR4		rs11679344	2	107477619	0.235	ST6GAL2		rs71583736	12	3129932	2.22901	TEAD4		rs76105689	21	41893186	0.9707	DSCAM		rs6056755	20	9592617	1.9086	PAK7
rs3811008	1	116236581	0.357	VANGL1		rs145645850	11	78910992	0.235	TENM4		rs80067004	15	101934803	2.22801	PCSK6		rs201604838	1	230415116	0.9682	GALNT2		rs55659548	10	128145070	1.8727	C10orf90
rs17070145	5	167845791	0.349	WWC1		rs4141463	20	14747471	0.235	MACROD2		rs17247560	17	30616206	2.22712	RHBDL3		rs1525078	7	14717718	0.9553	DGKB		rs746810	6	96490089	1.8676	FUT9
rs62172580	2	170018387	0.346	LRP2		rs10899604	11	78909461	0.235	TENM4		rs200187680	14	65245883	2.21544	SPTB		rs73123954	20	46140870	0.9526	NCOA3		rs66467858	14	50858641	1.8603	CDKL1
rs3828376	3	107900424	0.346	IFT57		rs77497266	11	78900992	0.235	TENM4		rs72811314	5	156952913	2.21459	ADAM19		rs8138918	22	26158448	0.9495	MYO18B		rs9940321	16	73073808	1.8588	ZFHX3
rs143603725	7	112310451	0.343	LOC101928012		rs11666147	19	16197432	0.234	TPM4		rs8014307	14	94222924	2.20829	PRIMA1		rs13276344	8	6471526	0.9455	MCPH1		rs72770510	10	14700749	1.8512	FAM107B
rs2850617	11	63502253	0.342	RTN3		rs115569671	3	193363854	0.234	OPA1		rs80105610	6	161888515	2.19879	PARK2		rs8068510	17	65487343	0.9408	PITPNC1		rs12335766	9	15277123	1.8477	TTC39B
rs138676639	14	93935360	0.342	UNC79		rs77193716	6	133798457	0.234	EYA4		rs11077899	17	75306821	2.19108	SEPT9		rs749399	13	23766935	0.9385	SGCG		rs75689212	16	7053664	1.7967	RBFOX1
rs138313201	14	93993261	0.342	UNC79		rs185819505	1	12306155	0.233	VPS13D		rs1351032	15	66357458	2.17467	MEGF11		rs5768880	22	46916960	0.9378	CELSR1		rs4365374	18	56154571	1.7839	ALPK2
rs117139835	9	9074971	0.341	PTPRD		rs16884998	6	75229384	0.232	LOC101928516		rs10932426	2	213073599	2.17458	ERBB4		rs1297111	15	57764621	0.9357	CGNL1		rs4665336	2	26766556	1.7803	OTOF
rs9576936	13	32338885	0.341	RXFP2		rs4602021	15	100786753	0.232	ADAMTS17		rs34967149	19	45261705	2.12958	BCL3		rs8037818	15	32927476	0.9354	ARHGAP11A		rs732380	3	60276722	1.7709	FHIT
rs873069	6	167029039	0.338	RPS6KA2		rs7917983	10	114732882	0.232	TCF7L2		rs9559426	13	109507619	2.11968	MYO16		rs12047411	1	241272763	0.9348	RGS7		rs12220829	10	15609816	1.7666	ITGA8
rs6602832	10	15338612	0.338	FAM171A1		rs76300062	2	80530062	0.231	CTNNA2		rs2759273	13	109508469	2.11968	MYO16		rs1667905	18	74842207	0.9342	MBP		rs12199580	6	36270130	1.7575	PNPLA1
rs138607305	17	65127697	0.332	HELZ		rs16960620	15	48416899	0.231	SLC24A5		rs536811	1	76719571	2.11284	ST6GALNAC3		rs58539433	5	180659156	0.9322	TRIM41		rs2679807	3	40195206	1.7438	MYRIP
rs62190507	2	183127307	0.329	PDE1A		rs2227564	10	75673101	0.229	C10orf55		rs1031116	18	7861456	2.11112	PTPRM		rs79706203	16	10210585	0.9306	GRIN2A		rs550276	11	125446070	1.723	EI24
rs17865679	2	234919588	0.329	TRPM8		rs249579	12	97337199	0.229	NEDD1		rs1533476	2	45981111	2.10873	PRKCE		rs892902	15	100559408	0.9271	ADAMTS17		rs73213334	4	8587689	1.7186	GPR78
rs11562948	2	234923170	0.329	TRPM8		rs11020407	11	93269468	0.229	SMCO4		rs3750116	7	33016120	2.10799	FKBP9		rs75764858	12	130521339	0.9223	LOC100190940		rs7246140	19	641215	1.7084	FGF22
rs59703949	15	82386720	0.329	LOC101929690		rs373950075	7	3060088	0.227	CARD11		rs5761499	22	26767018	2.09498	SEZ6L		rs67694359	10	80036055	0.9219	LINC00595		rs56294552	15	99459314	1.7076	IGF1R
rs73123954	20	46140870	0.329	NCOA3		rs185384893	9	33352736	0.227	NFX1		rs11922207	3	55619111	2.08876	ERC2		rs3098333	2	231735596	0.9199	ITM2C		rs7238197	18	74079249	1.6962	ZNF516
rs113138696	9	119493110	0.328	ASTN2		rs114293171	4	38043856	0.227	TBC1D1		rs11758609	6	105841952	2.06207	PREP		rs2164869	2	231736610	0.9199	ITM2C		rs12759687	1	86328120	1.6936	COL24A1
rs10414398	19	45021210	0.328	CEACAM20		rs2427827	1	159271811	0.227	FCER1A		rs3775902	4	8379276	2.06156	ACOX3		rs308383	4	123783395	0.9157	FGF2		rs56052417	17	2813402	1.6601	RAP1GAP2
rs1105977	3	195929252	0.324	ZDHHC19		rs17301126	20	31619500	0.225	BPIFB6		rs78019197	16	13211409	2.05042	SHISA9		rs117498394	1	94565599	0.9145	ABCA4		rs4923240	11	21018940	1.6401	NELL1
rs6784882	3	195931705	0.324	ZDHHC19		rs11145589	9	80472931	0.225	GNAQ		rs10451404	18	67339900	2.04998	DOK6		rs60477028	6	30010890	0.9141	ZNRD1-AS1		rs1547456	3	11701734	1.6365	VGLL4
rs78277713	10	79391062	0.324	KCNMA1		rs79115847	7	35355020	0.225	LOC401324		rs2074312	11	17421790	2.04366	ABCC8		rs6682238	1	241276357	0.9071	RGS7		rs61948270	13	47252782	1.633	LRCH1
rs182505235	7	112482600	0.323	C7orf60		rs199780898	11	41164371	0.225	LRRC4C		rs7239796	18	57184541	2.03833	CCBE1		rs73376959	18	4274148	0.9065	DLGAP1		rs4675195	2	202428465	1.6325	ALS2CR11
rs3745376	19	7833690	0.321	CLEC4M		rs10252546	7	31934481	0.225	PDE1C		rs8089786	18	13616875	2.03579	LDLRAD4		rs35584910	2	9617309	0.9038	IAH1		rs16855642	1	180235728	1.6248	LHX4
rs117272138	1	241433225	0.317	RGS7		rs2662996	20	8297604	0.225	PLCB1		rs6820463	4	143343605	2.02899	INPP4B		rs3775825	4	20545092	0.9031	SLIT2		rs58074824	3	16407582	1.615	RFTN1
rs6795556	3	78700901	0.317	ROBO1		rs16940674	17	43910507	0.225	CRHR1		rs2475830	1	236682856	2.02084	LGALS8		rs61618270	21	34432433	0.9008	LINC00945		rs28360023	6	30288924	1.611	HCG17
rs2779529	9	101350077	0.317	GABBR2		rs9566255	13	38378364	0.225	TRPC4		rs11631031	15	71922610	2.0133	THSD4		rs78280742	13	67761338	0.9004	PCDH9		rs2016302	18	11094849	1.5932	PIEZO2
rs7915108	10	100164441	0.317	PYROXD2		rs6045943	20	19247594	0.225	LOC100130264		rs12051659	17	3694606	2.00849	ITGAE		rs17194378	3	2465091	0.9001	CNTN4		rs2012184	18	52527299	1.5921	RAB27B
rs5766536	22	45602407	0.317	KIAA0930		rs201523601	7	65547439	0.225	ASL		rs6776133	3	175458526	1.99589	NAALADL2		rs8321	6	30032522	0.899	ZNRD1		rs144960849	15	68606743	1.5878	ITGA11
rs168382	1	42296145	0.316	HIVEP3		rs138526355	16	10076318	0.225	GRIN2A		rs72802253	16	83274617	1.9925	CDH13		rs73575172	16	79138063	0.896	WWOX		rs7027918	9	17767271	1.5729	SH3GL2
rs13016716	2	70263260	0.316	PCBP1-AS1		rs13151759	4	46995653	0.225	GABRA4		rs1437347	2	142509570	1.97803	LRP1B		rs11781825	8	3483933	0.8947	CSMD1		rs6812958	4	185325242	1.5728	IRF2
rs1528434	2	181572460	0.316	SCHLAP1		rs4865942	5	54738172	0.225	PPAP2A		rs6687118	1	86551785	1.97052	COL24A1		rs12603697	17	77261861	0.8945	RBFOX3		rs10164358	19	53474389	1.5681	ZNF702P
rs12634346	3	15500295	0.316	COLQ		rs13183759	5	54685496	0.225	SKIV2L2		rs10824352	10	77772312	1.96514	C10orf11		rs637954	8	2808265	0.8919	CSMD1		rs201439933	17	8007443	1.5654	ALOXE3
rs11717017	3	62596448	0.316	CADPS		rs12359615	10	14579015	0.225	FAM107B		rs4961472	9	16249354	1.95528	C9orf92		rs12170983	22	36598790	0.8899	APOL4		rs6888024	5	78271282	1.5627	ARSB
rs55904276	3	103932097	0.316	MIR548A3		rs7092057	10	14609795	0.225	FAM107B		rs17199328	6	31322395	1.95117	HLA-B		rs2279614	11	12263047	0.8885	MICAL2		rs10874708	1	93005124	1.557	EVI5
rs6791275	3	185445144	0.316	IGF2BP2		rs2272499	2	173332115	0.224	ITGA6		rs7159637	14	73123376	1.94115	DPF3		rs6511944	19	14721019	0.8872	CLEC17A		rs929440	19	29080584	1.5499	LOC100420587
rs115363205	5	394772	0.316	AHRR		rs16956797	15	31791709	0.224	OTUD7A		rs7725106	5	7726837	1.94006	ADCY2		rs114435241	10	18439324	0.8866	CACNB2		rs6110624	20	15461635	1.5467	MACROD2
rs1650697	5	79950781	0.316	DHFR		rs401878	20	15393297	0.223	MACROD2		rs199588556	3	2700645	1.93211	CNTN4		rs816200	12	118013591	0.8866	KSR2		rs12802455	11	133394957	1.5417	OPCML
rs17141780	5	116777116	0.316	LINC00992		rs884272	11	12455682	0.223	PARVA		rs74143000	1	230815177	1.91279	COG2		rs12764039	10	12523484	0.8854	CAMK1D		rs6501660	17	71773573	1.5296	LINC00469
rs74555851	5	117077759	0.316	LOC102467224		rs10758139	9	32435676	0.223	ACO1		rs9330369	7	623680	1.89143	PRKAR1B		rs2867554	20	41372420	0.8814	PTPRT		rs16964268	15	37193851	1.5266	MEIS2
rs4958111	5	132594897	0.316	FSTL4		rs3825901	15	101949168	0.222	PCSK6		rs7337913	13	33912463	1.85472	STARD13		rs2617103	8	4464244	0.881	CSMD1		rs80291412	4	173555234	1.5264	GALNTL6
rs201598534	6	74446217	0.316	CD109		rs12881452	14	36114597	0.222	RALGAPA1		rs933843	3	188241115	1.81957	LPP		rs9915970	17	77120199	0.8803	RBFOX3		rs9651057	1	201175274	1.5246	IGFN1
rs1045711	7	2653571	0.316	IQCE		rs77631443	2	33121055	0.222	LINC00486		rs62042283	16	83558008	1.80782	CDH13		rs7185168	16	939456	0.8735	LMF1		rs3802487	9	125590647	1.5136	PDCL
rs73689695	7	36946085	0.316	ELMO1		rs17012363	2	33121494	0.222	LINC00486		rs614502	1	147057224	1.80322	BCL9		rs34941998	14	94477661	0.869	LINC00521		rs870066	11	78810055	1.5107	TENM4
rs2462645	7	47386422	0.316	TNS3		rs6728021	2	33121504	0.222	LINC00486		rs654387	9	136803161	1.77392	VAV2		rs16833596	3	182637840	0.8658	ATP11B		rs1893979	18	13289270	1.4979	LDLRAD4
rs11974872	7	78891197	0.316	MAGI2		rs6904268	6	75211546	0.222	LOC101928516		rs7532708	1	4806207	1.7705	AJAP1		rs6497155	15	94575220	0.8646	LOC101927112		rs816200	12	118013591	1.4973	KSR2
rs74962748	7	111376389	0.316	DOCK4		rs6909286	6	75211997	0.222	LOC101928516		rs10756763	9	16587490	1.76518	BNC2		rs28559568	15	45407967	0.8638	DUOXA2		rs12608091	18	24094181	1.4907	KCTD1
rs17158813	7	111420124	0.316	DOCK4		rs183202222	6	75264203	0.222	LOC101928516		rs9323435	14	63780460	1.7436	GPHB5		rs10160563	11	12141182	0.8627	MICAL2		rs7688102	4	7463632	1.4901	SORCS2
rs3757645	7	111426682	0.316	DOCK4		rs10493850	1	91988009	0.222	CDC7		rs28506195	12	122012243	1.73486	KDM2B		rs3869068	6	30004052	0.8623	ZNRD1-AS1		rs2282382	1	95352973	1.4881	SLC44A3
rs6960994	7	128692657	0.316	TNPO3		rs7310364	12	129141484	0.221	TMEM132C		rs3130985	6	31085356	1.72574	CDSN		rs9261201	6	30004259	0.8622	ZNRD1-AS1		rs903561	15	101936072	1.486	PCSK6
rs11136683	8	3801527	0.316	CSMD1		rs4786101	16	6594193	0.221	RBFOX1		rs5764236	22	44114861	1.72077	EFCAB6		rs58314476	6	30004698	0.8609	ZNRD1-AS1		rs3813079	18	74813171	1.4839	MBP
rs516125	8	27520266	0.316	SCARA3		rs7152665	14	33950855	0.221	NPAS3		rs6792776	3	175490670	1.71688	NAALADL2		rs36004974	1	154818403	0.8609	KCNN3		rs200015554	18	74812466	1.4839	MBP
rs187012084	8	35198528	0.316	UNC5D		rs28378381	2	230128755	0.219	PID1		rs6899687	6	166376465	1.70712	LINC00473		rs7249129	19	48512121	0.8597	ELSPBP1		rs1819342	13	23764131	1.4828	SGCG
rs16939351	8	77660548	0.316	ZFHX4		rs494791	11	82996986	0.218	CCDC90B		rs679640	9	9581738	1.69133	PTPRD		rs78351133	1	210800961	0.859	HHAT		rs155699	12	130053146	1.4491	TMEM132D
rs10810974	9	18512570	0.316	ADAMTSL1		rs2386245	5	82510685	0.218	XRCC4		rs1346786	2	56108333	1.68132	EFEMP1		rs1543080	20	51897115	0.8579	TSHZ2		rs3007083	14	51558540	1.4339	TRIM9
rs265105	9	71016393	0.316	PGM5		rs504578	11	78862292	0.216	TENM4		rs9376683	6	142626699	1.67485	GPR126		rs4147866	1	94466154	0.8559	ABCA4		rs6441075	3	156241306	1.4324	KCNAB1
rs148774194	9	137230237	0.316	RXRA		rs4876757	8	118830894	0.216	EXT1		rs2061929	3	140011602	1.67189	CLSTN2		rs9684837	4	8585989	0.8547	GPR78		rs2298230	13	53608479	1.43	OLFM4
rs1254951	10	126101880	0.316	OAT		rs694148	6	42407020	0.215	TRERF1		rs1029783	12	126951336	1.66466	LOC100128554		rs17679500	16	83307549	0.8543	CDH13		rs7040587	9	16256964	1.4278	C9orf92
rs516941	11	70320069	0.316	SHANK2		rs16858808	2	219028932	0.215	CXCR1		rs55762660	9	78938236	1.66046	PCSK5		rs61004552	11	114013168	0.853	ZBTB16		rs11051195	12	31133043	1.4205	TSPAN11
rs10047486	11	89405190	0.316	FOLH1B		rs4732729	8	27461492	0.214	CLU		rs12453433	17	76894415	1.65604	LOC100653515		rs2873451	15	26043241	0.8513	ATP10A		rs180917487	13	95814261	1.4138	ABCC4
rs79829593	11	132672040	0.316	OPCML		rs11136000	8	27464519	0.214	CLU		rs77050812	15	73746905	1.65429	REC114		rs781411	3	192290938	0.8477	FGF12		rs117964204	17	48692082	1.4121	CACNA1G
rs1402318	12	78229636	0.316	NAV3		rs1532278	8	27466315	0.214	CLU		rs6929464	6	31097918	1.64049	PSORS1C1		rs10189459	2	173590835	0.8469	RAPGEF4-AS1		rs2470667	15	45415645	1.4085	DUOXA1
rs75152600	13	62578511	0.316	LINC00358		rs9331896	8	27467686	0.214	CLU		rs2301343	2	40680149	1.63395	SLC8A1		rs35805380	15	63688374	0.8446	LOC102723344		rs2254884	9	107581749	1.4049	ABCA1
rs639606	13	101535111	0.316	NALCN-AS1		rs180798973	8	27468046	0.214	CLU		rs7305879	12	2601300	1.62516	CACNA1C		rs10993949	9	136522985	0.8438	DBH		rs56082947	3	192608269	1.4032	MB21D2
rs72647446	13	102917291	0.316	FGF14		rs1362243	2	230124956	0.214	PID1		rs578313	1	34421373	1.60928	CSMD2		rs12550664	8	14879087	0.8435	SGCZ		rs4707529	6	89918562	1.4027	GABRR1
rs76023673	14	104426360	0.316	TDRD9		rs115952059	21	43518542	0.214	UMODL1		rs73547414	8	10986486	1.60812	XKR6		rs11747650	5	178626639	0.8415	ADAMTS2		rs7902917	10	24417442	1.3941	KIAA1217
rs17116056	15	25969090	0.316	ATP10A		rs1761467	13	66984228	0.214	PCDH9		rs74375290	6	31097025	1.60427	PSORS1C1		rs61974192	14	23254177	0.8394	SLC7A7		rs72831234	6	25412256	1.3858	LRRC16A
rs145353117	15	47645059	0.316	SEMA6D		rs13014076	2	149475386	0.214	EPC2		rs6552720	4	184842016	1.60331	STOX2		rs1370154	15	35082225	0.8389	ACTC1		rs60982029	12	6079324	1.3846	VWF
rs16959332	15	47649246	0.316	SEMA6D		rs74377334	11	122986284	0.214	CLMP		rs10497964	2	213068427	1.59966	ERBB4		rs17117590	14	73028045	0.8388	RGS6		rs12144010	1	82318968	1.3756	LPHN2
rs12438872	15	74177764	0.316	TBC1D21		rs6923735	6	3417643	0.214	SLC22A23		rs11564671	19	48551870	1.59892	PLA2G4C		rs35471028	7	90663174	0.8385	CDK14		rs57209759	21	45370567	1.3671	AGPAT3
rs143674963	16	75201135	0.316	ZFP1		rs11023075	11	14097161	0.214	SPON1		rs17183225	17	70912437	1.59513	SLC39A11		rs9380150	6	30010492	0.8361	ZNRD1-AS1		rs3900676	10	115327485	1.3625	HABP2
rs199861310	17	8135134	0.316	CTC1		rs2916718	8	6355321	0.214	MCPH1		rs77597269	1	237861820	1.59208	RYR2		rs3091556	20	45262782	0.836	SLC13A3		rs79147986	5	15593286	1.361	FBXL7
rs72844183	17	71491812	0.316	SDK2		rs10149871	14	100111955	0.212	HHIPL1		rs7317177	13	33392651	1.58592	LINC00423		rs8011523	14	76871125	0.8343	ESRRB		rs4687034	3	188946496	1.345	TPRG1
rs8099556	18	43183018	0.316	SLC14A2		rs141678320	6	145032053	0.212	UTRN		rs4854785	3	133717948	1.58375	SLCO2A1		rs79418628	11	78772060	0.8325	TENM4		rs73575172	16	79138063	1.3408	WWOX
rs372478488	20	3495916	0.316	ATRN		rs149534277	2	166152357	0.212	SCN2A		rs28360985	6	30993244	1.58337	MUC22		rs3827412	22	46913478	0.8322	CELSR1		rs113837606	10	77953212	1.3401	C10orf11
rs588183	1	58690262	0.315	DAB1		rs10497259	2	166161948	0.212	SCN2A		rs4888899	16	79011071	1.58156	WWOX		rs10776614	10	49763166	0.832	ARHGAP22		rs3740917	11	126310119	1.3369	KIRREL3
rs871514	2	234628529	0.315	UGT1A4		rs1875341	4	7237092	0.211	SORCS2		rs4663040	2	127442911	1.57431	GYPC		rs11785119	8	4244283	0.8316	CSMD1		rs4716637	7	156394396	1.3321	LINC01006
rs12895990	14	81676282	0.315	GTF2A1		rs372581862	1	44766368	0.211	ERI3		rs335206	5	122504566	1.57246	PRDM6		rs10772609	12	13045196	0.8276	GPRC5A		rs28414348	7	95167434	1.3254	ASB4
rs17713676	16	79073421	0.315	WWOX		rs7397032	11	5758062	0.211	OR56B1		rs10937843	4	7620682	1.55512	SORCS2		rs78734289	2	38368584	0.8276	CYP1B1-AS1		rs35584910	2	9617309	1.3206	IAH1
rs12445467	16	79229465	0.315	WWOX		rs4675155	2	228103647	0.21	COL4A3		rs12883884	14	70517183	1.55193	SLC8A3		rs181958953	16	84034586	0.8257	NECAB2		rs73151068	12	129921543	1.3193	TMEM132D
rs17276565	16	82812554	0.315	CDH13		rs12650520	4	186838228	0.21	SORBS2		rs11098185	4	113968208	1.55053	ANK2		rs7796439	7	78077547	0.8249	MAGI2		rs3922283	2	40331135	1.3187	SLC8A1-AS1
rs881070	1	235756737	0.314	GNG4		rs418543	13	111179796	0.21	RAB20		rs59833897	6	32366537	1.54567	BTNL2		rs1222966	6	102171623	0.8246	GRIK2		rs7943183	11	12172258	1.3157	MICAL2
rs117509722	1	51062917	0.313	FAF1		rs9389408	6	136901944	0.21	MAP3K5		rs404860	6	32184345	1.54293	NOTCH4		rs12646704	4	40583005	0.8205	RBM47		rs3824310	8	6386250	1.3156	ANGPT2
rs11684166	2	111817641	0.313	ACOXL		rs2944755	8	141574194	0.209	AGO2		rs6599389	4	939113	1.53518	TMEM175		rs2076279	6	138734029	0.8188	HEBP2		rs78977855	16	77893684	1.315	VAT1L
rs74795693	17	49913067	0.312	CA10		rs10917740	1	161680012	0.208	FCRLA		rs12414386	10	12644580	1.53343	CAMK1D		rs112361806	15	68365650	0.8186	PIAS1		rs3026398	11	31808775	1.3114	PAX6
rs861025	20	45193325	0.311	SLC13A3		rs953597	1	241946766	0.207	WDR64		rs10028495	4	70518754	1.53139	UGT2A1		rs78787587	4	8129176	0.8173	ABLIM2		rs10815063	9	4740545	1.3062	AK3
rs73124302	7	38618748	0.31	AMPH		rs117077407	8	125612074	0.206	MTSS1		rs911861	9	74921883	1.52797	LOC100507540		rs75715128	2	225839256	0.8156	DOCK10		rs6916551	6	75845485	1.3053	COL12A1
rs4732729	8	27461492	0.309	CLU		rs6839457	4	46932853	0.206	GABRA4		rs74952062	20	4703033	1.52369	PRND		rs1819342	13	23764131	0.8154	SGCG		rs4142325	3	64794743	1.2994	ADAMTS9-AS2
rs181879880	1	72254355	0.308	NEGR1		rs75843226	11	40709394	0.206	LRRC4C		rs6431651	2	234918215	1.52228	TRPM8		rs17018319	2	80194065	0.8143	CTNNA2		rs117112720	12	24534140	1.2941	SOX5
rs2278483	2	25040082	0.308	CENPO		rs117529895	7	77993987	0.206	MAGI2		rs72641339	10	114856526	1.52221	TCF7L2		rs62045928	16	84063034	0.8136	SLC38A8		rs610042	13	98944593	1.2895	FARP1
rs74624011	2	25044100	0.308	ADCY3		rs514519	11	70517465	0.206	SHANK2		rs1456235	15	42149472	1.51476	SPTBN5		rs4476	22	47440669	0.8108	TBC1D22A		rs4749055	10	7639600	1.2871	ITIH5
rs12756717	1	235714162	0.304	GNG4		rs11687089	2	25082926	0.205	ADCY3		rs11829045	12	129172019	1.51375	TMEM132C		rs6478279	9	119846817	0.8104	ASTN2		rs8190457	22	43020234	1.2871	CYB5R3
rs11136000	8	27464519	0.304	CLU		rs6712986	2	25126046	0.205	ADCY3		rs2240200	4	7204174	1.51188	SORCS2		rs271776	1	234609113	0.8101	TARBP1		rs76172731	10	77959306	1.2849	C10orf11
rs1532278	8	27466315	0.304	CLU		rs10770368	12	18664928	0.204	PIK3C2G		rs62559801	9	86152027	1.50559	FRMD3		rs12327048	18	5173386	0.8099	C18orf42		rs6851949	4	7393898	1.2821	SORCS2
rs9331896	8	27467686	0.304	CLU		rs77536541	1	245964820	0.204	SMYD3		rs6587552	1	151018861	1.5011	BNIPL		rs74315608	6	34062124	0.809	GRM4		rs540917671	6	159106087	1.2806	SYTL3
rs180798973	8	27468046	0.304	CLU		rs373070346	4	57997856	0.204	IGFBP7-AS1		rs735221	14	55139018	1.49952	SAMD4A		rs3791299	2	135165078	0.8071	MGAT5		rs2161039	2	170145273	1.2792	LRP2
rs4520817	16	88785126	0.303	PIEZO1		rs1048055	20	1610062	0.204	SIRPG		rs1040497	16	1522670	1.49444	CLCN7		rs4439799	17	45781599	0.8054	TBKBP1		rs74892821	8	13191035	1.2743	DLC1
rs11802142	1	179013204	0.302	FAM20B		rs149136116	21	47345194	0.204	PCBP3		rs17353731	8	35479468	1.494	UNC5D		rs62013670	16	7700277	0.8052	RBFOX1		rs58539433	5	180659156	1.2728	TRIM41
rs1912190	2	215218657	0.301	SPAG16		rs2942399	11	35967434	0.203	LDLRAD3		rs2011590	4	38944101	1.49338	FAM114A1		rs9784225	22	33001950	0.805	SYN3		rs553304964	9	20521456	1.2724	MLLT3
rs78424269	6	157476894	0.298	ARID1B		rs2276017	11	65766092	0.203	EIF1AD		rs7686942	4	182067775	1.48078	LINC00290		rs111875857	2	115440339	0.8048	DPP10		rs203812	1	167837285	1.2626	ADCY10
rs2233777	16	47005053	0.298	DNAJA2		rs6448323	4	25022408	0.203	LGI2		rs7246140	19	641215	1.47975	FGF22		rs150967406	15	74711245	0.8026	SEMA7A		rs60922815	3	122341228	1.2534	PARP15
rs821785	7	112464841	0.295	C7orf60		rs11041372	11	7441737	0.203	SYT9		rs11680866	2	56108689	1.47644	EFEMP1		rs5826925	19	6265060	0.8012	MLLT1		rs1075850	22	49840474	1.2504	C22orf34
rs1536529	10	12521907	0.295	CAMK1D		rs77740754	2	84859147	0.203	DNAH6		rs34185967	7	28741324	1.4758	CREB5		rs35340190	6	31507834	0.8007	ATP6V1G2-DDX39B		rs321509	6	64605063	1.2476	EYS
rs55645591	3	11432236	0.294	ATG7		rs10210544	2	173314339	0.203	ITGA6		rs12977534	19	7270258	1.47481	INSR		rs4729080	7	92969716	0.8004	CCDC132		rs4667402	2	150597927	1.2455	LOC101929231
rs10754679	1	235712787	0.293	GNG4		rs6717877	2	173317864	0.203	ITGA6		rs12934455	16	20357281	1.46807	UMOD		rs2877796	14	72882983	0.7988	RGS6		rs561551089	3	60088917	1.2445	FHIT
rs150362328	2	107473346	0.293	ST6GAL2		rs3807325	7	132523462	0.203	CHCHD3		rs6855453	4	7537029	1.46225	SORCS2		rs564705	16	88946955	0.7986	CBFA2T3		rs112142220	5	149255395	1.2438	PDE6A
rs725340	9	117249874	0.293	DFNB31		rs5281	8	143999146	0.203	CYP11B2		rs28544423	16	20359633	1.46063	UMOD		rs1568555	3	71193197	0.7983	FOXP1		rs75729308	1	202094521	1.2418	GPR37L1
rs4636701	11	87035210	0.293	TMEM135		rs34421316	21	43513989	0.203	UMODL1		rs150102387	20	60309077	1.4604	CDH4		rs571324	18	7045121	0.798	LAMA1		rs1683378	18	10843483	1.2357	PIEZO2
rs147404067	17	2288007	0.293	MNT		rs3099094	8	96797106	0.203	C8orf37-AS1		rs17584499	9	8879118	1.4597	PTPRD		rs282887	3	178167962	0.7976	LINC01014		rs13378918	13	28429820	1.2355	PDX1-AS1
rs12051	17	46103760	0.293	COPZ2		rs960748	2	172379936	0.203	CYBRD1		rs60045886	14	64565235	1.45724	MIR548AZ		rs4741641	9	2072356	0.7971	SMARCA2		rs9915970	17	77120199	1.2299	RBFOX3
rs4479316	17	62255858	0.293	TEX2		rs3827996	20	19575048	0.203	SLC24A3		rs114166221	16	55906042	1.45059	CES5A		rs7017402	8	18068074	0.7963	NAT1		rs75915763	12	106510959	1.2237	NUAK1
rs790088	17	71588183	0.293	SDK2		rs79545976	22	32787802	0.203	RTCB		rs4789955	17	77202830	1.44748	RBFOX3		rs7961772	12	26951251	0.7959	ITPR2		rs7860831	9	16476945	1.223	BNC2
rs62093482	18	29178899	0.293	TTR		rs141117937	22	32800352	0.203	RTCB		rs79506550	13	100459383	1.44563	CLYBL		rs6828356	4	57105985	0.7958	KIAA1211		rs3957150	10	71615923	1.2229	COL13A1
rs67447085	22	44456841	0.292	PARVB		rs9609537	22	32807769	0.203	RTCB		rs3741975	12	1700934	1.44405	FBXL14		rs7665624	4	8587023	0.7957	GPR78		rs139400687	1	94463160	1.2199	ABCA4
rs2803399	1	15192559	0.291	KAZN		rs5998478	22	32811952	0.203	BPIFC		rs6577445	1	7513025	1.44145	CAMTA1		rs45613932	19	406105	0.7942	C2CD4C		rs79781784	12	86496115	1.2197	MGAT4C
rs182002883	2	181903541	0.291	UBE2E3		rs34791346	9	37682895	0.203	FRMPD1		rs17428030	9	86953621	1.43416	SLC28A3		rs7280615	21	41532663	0.7938	DSCAM		rs4672674	2	213987806	1.2152	IKZF2
rs9504703	6	6171892	0.291	F13A1		rs278986	4	40494616	0.203	RBM47		rs1998783	13	24681735	1.43399	SPATA13		rs2296840	1	151372047	0.7937	PSMB4		rs78857649	8	2016741	1.2046	MYOM2
rs148861069	9	136687813	0.291	VAV2		rs77681114	8	130762291	0.203	GSDMC		rs17330237	4	183692079	1.43311	TENM3		rs146300060	11	126267356	0.7932	ST3GAL4		rs10734530	11	5629050	1.2027	TRIM6
rs74509455	14	89317860	0.291	TTC8		rs1404171	7	16572051	0.203	LRRC72		rs1363386	5	126733515	1.43137	MEGF10		rs77283156	18	13449659	0.7931	LDLRAD4		rs42032	7	92237426	1.2018	CDK6
rs117572631	16	9907759	0.291	GRIN2A		rs62280642	3	133577751	0.203	RAB6B		rs16917091	10	18533377	1.43045	CACNB2		rs13291863	9	107587325	0.7913	ABCA1		rs6710867	2	1688091	1.201	PXDN
rs13030842	2	173765808	0.29	RAPGEF4		rs1037575	15	35740582	0.203	DPH6		rs73799451	4	7280631	1.43002	SORCS2		rs868690	12	55041275	0.7888	DCD		rs9358854	6	25411464	1.1985	LRRC16A
rs12534066	7	137658446	0.289	CREB3L2		rs75709303	3	105396140	0.203	CBLB		rs57441567	17	4383364	1.42448	SPNS3		rs17187707	6	30036528	0.7873	PPP1R11		rs115569491	1	94472654	1.1984	ABCA4
rs78150276	13	32509816	0.289	EEF1DP3		rs117008556	21	43440058	0.203	ZNF295-AS1		rs10513137	3	141143430	1.42163	ZBTB38		rs6920254	6	29991798	0.7866	ZNRD1-AS1		rs113210978	16	83303915	1.1931	CDH13
rs17142979	10	7815772	0.288	KIN		rs115812092	3	105378034	0.203	CBLB		rs1550370	5	124528073	1.42104	LOC101927421		rs34979622	12	670975	0.7864	B4GALNT3		rs56345352	3	186704746	1.1886	ST6GAL1
rs150102387	20	60309077	0.288	CDH4		rs76112803	3	105545802	0.203	CBLB		rs12256460	10	127868584	1.42026	ADAM12		rs79389401	21	41276570	0.7855	PCP4		rs77187157	6	4754412	1.1876	CDYL
rs73160093	13	29241165	0.286	POMP		rs1461493	11	122888805	0.203	LOC341056		rs2839417	21	43319737	1.41974	C2CD2		rs75355325	17	77259777	0.7855	RBFOX3		rs4128399	7	151498679	1.1855	PRKAG2
rs9862240	3	21734567	0.285	ZNF385D		rs186308740	19	900494	0.203	R3HDM4		rs10209214	2	234687583	1.41727	MROH2A		rs117944754	14	23251972	0.7852	SLC7A7		rs2073780	22	28175162	1.1851	MN1
rs73036497	19	44981800	0.283	ZNF180		rs16975896	18	39909734	0.203	LINC00907		rs11702716	21	17699855	1.41574	LINC00478		rs6037196	20	25673348	0.7852	ZNF337		rs9290756	3	183109003	1.1786	MCF2L2
rs2774335	1	235747005	0.282	GNG4		rs822391	3	186563803	0.203	ADIPOQ		rs7669853	4	37251630	1.41521	NWD2		rs34680639	15	63683072	0.7851	LOC102723344		rs7837956	8	4264539	1.1784	CSMD1
rs8130668	21	39978141	0.282	ERG		rs822393	3	186566326	0.203	ADIPOQ		rs2289269	3	115529360	1.41508	LSAMP		rs7190602	16	4298365	0.7832	LOC100507501		rs10936959	3	177591074	1.1764	LOC102724550
rs17029201	3	32358003	0.28	CMTM8		rs80033799	3	186567636	0.203	ADIPOQ		rs72818692	17	14219157	1.41351	HS3ST3B1		rs75058665	2	225837342	0.7806	DOCK10		rs3749129	2	69034796	1.1758	ARHGAP25
rs2841873	1	235743992	0.279	GNG4		rs16990445	22	32827586	0.202	BPIFC		rs7954567	12	6491125	1.40536	LTBR		rs6736140	2	38371075	0.7798	CYP1B1-AS1		rs10757663	9	27467670	1.1725	MOB3B
rs2008103	4	7250232	0.279	SORCS2		rs4717229	7	64451699	0.202	ERV3-1		rs56983450	12	6491629	1.40536	LTBR								rs13261110	8	3417822	1.1716	CSMD1
rs201776353	11	11611134	0.279	GALNT18		rs3771000	2	206645166	0.202	NRP2		rs684119	6	33662667	1.40285	ITPR3								rs7688796	4	7363628	1.1702	SORCS2
rs6006914	22	45397719	0.279	PHF21B		rs3798760	6	152280472	0.202	ESR1		rs118064135	14	73120361	1.40058	DPF3								rs117564018	16	7393804	1.1701	RBFOX1
rs62239102	3	8373557	0.278	LMCD1-AS1		rs6769601	3	115672610	0.202	LSAMP		rs80098499	12	44241292	1.40053	TMEM117								rs6809605	3	107162649	1.1681	LOC101929607
rs11793842	9	632149	0.278	KANK1		rs55899211	6	11105361	0.202	ERVFRD-1		rs12112035	7	16822222	1.40002	TSPAN13								rs2844766	6	30230661	1.1671	HCG17
rs3769277	2	173753662	0.276	RAPGEF4		rs118027358	14	21714760	0.199	HNRNPC		rs16855786	3	170799126	1.3986	TNIK								rs11590081	1	240612986	1.1666	FMN2
rs9530237	13	74345360	0.276	KLF12		rs76376645	17	70960217	0.199	SLC39A11		rs115562096	20	15567007	1.39803	MACROD2								rs72959034	2	228478131	1.1633	C2orf83
rs75849300	14	94011176	0.276	UNC79		rs1222430	7	133915760	0.199	LRGUK		rs3997352	7	111787731	1.39759	DOCK4								rs200496523	7	30951672	1.1611	AQP1
rs4780163	15	34007410	0.276	RYR3		rs1558996	7	133918583	0.199	LRGUK		rs77081234	8	139763554	1.3967	COL22A1								rs7255997	19	53474321	1.1604	ZNF702P
rs10408058	19	45011727	0.276	CEACAM20		rs117495471	7	133942196	0.199	LRGUK		rs9926774	16	90107735	1.39605	GAS8								rs73052578	3	179389314	1.158	USP13
rs13062599	3	21779621	0.274	ZNF385D		rs80298380	2	183599866	0.199	DNAJC10														rs112640945	6	31117673	1.1569	CCHCR1
rs74601220	1	178995881	0.273	FAM20B		rs4638841	2	33098175	0.199	LINC00486														rs57565725	16	83568453	1.1561	CDH13
rs10869943	9	80164318	0.273	GNA14		rs116288360	2	46037747	0.199	PRKCE														rs3130401	6	30231273	1.1549	HCG17
rs74906764	20	60888242	0.273	LAMA5		rs7593800	2	46039147	0.199	PRKCE														rs3132659	6	30231330	1.1549	HCG17
rs11579756	1	14947920	0.272	KAZN		rs79738529	2	46040237	0.199	PRKCE														rs3132658	6	30231666	1.1549	HCG17
rs510157	1	42727950	0.272	FOXJ3		rs1123804	20	52169493	0.198	LOC101927770														rs77664776	6	101853802	1.1548	GRIK2
rs6734073	2	64426384	0.272	LINC00309		rs13029034	2	213196561	0.198	ERBB4														rs302475	19	56343378	1.1545	NLRP11
rs7563474	2	205912210	0.272	PARD3B		rs7959163	12	129139577	0.198	TMEM132C														rs78281567	16	6655708	1.1535	RBFOX1
rs192307922	3	78808188	0.272	ROBO1		rs75369730	18	6190098	0.197	L3MBTL4														rs7796439	7	78077547	1.1495	MAGI2
rs4854785	3	133717948	0.272	SLCO2A1		rs35551906	11	123753958	0.197	TMEM225														rs9684837	4	8585989	1.1471	GPR78
rs75664631	3	145921947	0.272	PLSCR4		rs9469022	6	11379146	0.197	NEDD9
						rs71375320	17	43883088	0.197	CRHR1
						rs2423039	20	4795498	0.197	RASSF2
